# Supplementary material for: Quantitative Changes in the Mitochondrial Proteome of Cerebellar Synaptosomes From Preclinical Cystatin B-Deficient Mice
Source: Front Mol Neurosci. 2020 Nov 13;13:570640. doi: 10.3389/fnmol.2020.570640 (PMC7691638; doi:10.3389/fnmol.2020.570640)
Supplement: Supplementary file 2 [file Table_1.xlsx]

## Sheet: Cstb vs. wt
Supplementary table 1. Identified proteins in cerebellar synaptosomes of P14 mice
Uniprot ID	Protein name	Fold change (Cstb-/-/wt)	log2FC (Cstb-/-/wt)	p-value	q-value
Q62426	Cystatin-B (Stefin-B)	-42.68	-5.41	4.99762e-06	0
P56391	Cytochrome c oxidase subunit 6B1 (Cytochrome c oxidase subunit VIb isoform 1) (COX VIb-1)	26.87	4.74	9.99524e-06	0
P01942	Hemoglobin subunit alpha (Alpha-globin) (Hemoglobin alpha chain)	10.00	3.32	1.49929e-05	0
P02088	Hemoglobin subunit beta-1 (Beta-1-globin) (Hemoglobin beta-1 chain) (Hemoglobin beta-major chain)	7.63	2.93	1.99905e-05	0
Q7TNV0	Protein DEK	-9.67	-3.27	2.49881e-05	0
Q80YX1	Tenascin (TN) (Hexabrachion) (Tenascin-C) (TN-C)	6.59	2.72	2.99857e-05	0
Q9DB05	Alpha-soluble NSF attachment protein (SNAP-alpha) (N-ethylmaleimide-sensitive factor attachment protein alpha)	2.47	1.30	4.92623e-05	0
Q9CXI5	Mesencephalic astrocyte-derived neurotrophic factor (Arginine-rich protein) (Protein ARMET)	5.38	2.42	6.23513e-05	0
P42567	Epidermal growth factor receptor substrate 15 (Protein Eps15) (Protein AF-1p)	12.96	3.69	7.68681e-05	0
Q9WUM5	Succinate--CoA ligase [ADP/GDP-forming] subunit alpha. mitochondrial (EC 6.2.1.4) (EC 6.2.1.5) (Succinyl-CoA synthetase subunit alpha) (SCS-alpha)	2.73	1.45	9.40029e-05	0
Q9CYR0	Single-stranded DNA-binding protein. mitochondrial (Mt-SSB) (MtSSB)	-3.50	-1.80	0.000103046	0
Q9WVA4	Transgelin-2 (SM22-beta)	2.49	1.31	0.000112089	0
P62897	Cytochrome c. somatic	-6.46	-2.69	0.000121133	0
B9EKR1	Receptor-type tyrosine-protein phosphatase zeta (R-PTP-zeta) (EC 3.1.3.48)	3.14	1.65	0.00012613	0
P62748	Hippocalcin-like protein 1 (Neural visinin-like protein 3) (NVL-3) (NVP-3) (Visinin-like protein 3) (VILIP-3)	-2.19	-1.13	0.000131128	0
Q8CIM3	D-2-hydroxyglutarate dehydrogenase. mitochondrial (EC 1.1.99.-)	3.07	1.62	0.000139695	0
O88447	Kinesin light chain 1 (KLC 1)	2.24	1.16	0.000188244	0
Q91VN4	MICOS complex subunit Mic25 (Coiled-coil-helix-coiled-coil-helix domain-containing protein 6)	2.32	1.21	0.000193241	0
Q9CPQ8	ATP synthase subunit g. mitochondrial (ATPase subunit g) (ATP synthase membrane subunit g)	2.93	1.55	0.000198239	0
Q6PEB6	MOB-like protein phocein (Class II mMOB1) (Mob1 homolog 3) (Mob3) (Mps one binder kinase activator-like 3) (Preimplantation protein 3)	3.91	1.97	0.000215612	0
P09405	Nucleolin (Protein C23)	3.63	1.86	0.000224655	0
Q9D5T0	ATPase family AAA domain-containing protein 1 (EC 3.6.1.3) (Thorase)	2.86	1.52	0.000246787	0
P60603	Reactive oxygen species modulator 1 (ROS modulator 1) (Protein MGR2 homolog)	3.15	1.65	0.000255355	0
P62983	Ubiquitin-40S ribosomal protein S27a (Ubiquitin carboxyl extension protein 80) [Cleaved into: Ubiquitin; 40S ribosomal protein S27a]	-3.13	-1.64	0.000278201	0
Q99KQ4	Nicotinamide phosphoribosyltransferase (NAmPRTase) (Nampt) (EC 2.4.2.12) (Pre-B-cell colony-enhancing factor 1 homolog) (PBEF) (Visfatin)	2.16	1.11	0.000316516	0
Q61937	Nucleophosmin (NPM) (Nucleolar phosphoprotein B23) (Nucleolar protein NO38) (Numatrin)	5.51	2.46	0.000353403	0
O89029	Matrilin-4 (MAT-4)	3.49	1.80	0.000410043	0
P28663	Beta-soluble NSF attachment protein (SNAP-beta) (Brain protein I47) (N-ethylmaleimide-sensitive factor attachment protein beta)	1.91	0.94	0.000422894	0
P58044	Isopentenyl-diphosphate Delta-isomerase 1 (EC 5.3.3.2) (Isopentenyl pyrophosphate isomerase 1) (IPP isomerase 1) (IPPI1)	2.05	1.04	0.000532842	0
Q99LC3	NADH dehydrogenase [ubiquinone] 1 alpha subcomplex subunit 10. mitochondrial (Complex I-42kD) (CI-42kD) (NADH-ubiquinone oxidoreductase 42 kDa subunit)	1.86	0.89	0.0005495	0
P38060	Hydroxymethylglutaryl-CoA lyase. mitochondrial (HL) (HMG-CoA lyase) (EC 4.1.3.4) (3-hydroxy-3-methylglutarate-CoA lyase)	2.35	1.23	0.000580438	0
Q99LY9	NADH dehydrogenase [ubiquinone] iron-sulfur protein 5 (Complex I-15 kDa) (CI-15 kDa) (NADH-ubiquinone oxidoreductase 15 kDa subunit)	2.66	1.41	0.000589243	0
P62075	Mitochondrial import inner membrane translocase subunit Tim13	2.89	1.53	0.000625654	0
Q3TPX4	Exocyst complex component 5 (Exocyst complex component Sec10)	3.24	1.69	0.000669919	0
Q8BVI4	Dihydropteridine reductase (EC 1.5.1.34) (HDHPR) (Quinoid dihydropteridine reductase)	1.92	0.94	0.000695145	0
Q923S9	Ras-related protein Rab-30	1.91	0.94	0.000744883	0
P13707	Glycerol-3-phosphate dehydrogenase [NAD(+)]. cytoplasmic (GPD-C) (GPDH-C) (EC 1.1.1.8)	1.92	0.94	0.000761542	0
Q8JZN7	Mitochondrial Rho GTPase 2 (MIRO-2) (EC 3.6.5.-) (Ras homolog gene family member T2)	1.91	0.93	0.000816278	0
P70195	Proteasome subunit beta type-7 (EC 3.4.25.1) (Macropain chain Z) (Multicatalytic endopeptidase complex chain Z) (Proteasome subunit Z)	1.79	0.84	0.000821276	0
Q9CPP6	NADH dehydrogenase [ubiquinone] 1 alpha subcomplex subunit 5 (Complex I subunit B13) (Complex I-13kD-B) (CI-13kD-B) (NADH-ubiquinone oxidoreductase 13 kDa-B subunit)	2.05	1.04	0.000845074	0
Q9D8T7	SRA stem-loop-interacting RNA-binding protein. mitochondrial	2.15	1.11	0.000850071	0
Q9Z0Y1	Dynactin subunit 3 (Dynactin light chain p24)	2.02	1.01	0.000934317	0
Q9D892	Inosine triphosphate pyrophosphatase (ITPase) (Inosine triphosphatase) (EC 3.6.1.9) (Non-canonical purine NTP pyrophosphatase) (Non-standard purine NTP pyrophosphatase) (Nucleoside-triphosphate diphosphatase) (Nucleoside-triphosphate pyrophosphatase) (NTPase)	2.52	1.33	0.000953594	0
Q8BGT5	Alanine aminotransferase 2 (ALT2) (EC 2.6.1.2) (Glutamate pyruvate transaminase 2) (GPT 2) (Glutamic--alanine transaminase 2) (Glutamic--pyruvic transaminase 2)	3.35	1.74	0.00110709	0
Q8R164	Valacyclovir hydrolase (VACVase) (Valacyclovirase) (EC 3.1.-.-) (Biphenyl hydrolase-like protein)	2.03	1.02	0.00112613	0
Q62442	Vesicle-associated membrane protein 1 (VAMP-1) (Synaptobrevin-1)	-2.19	-1.13	0.0011585	0
Q6PB93	Polypeptide N-acetylgalactosaminyltransferase 2 (EC 2.4.1.41) (Polypeptide GalNAc transferase 2) (GalNAc-T2) (pp-GaNTase 2) (Protein-UDP acetylgalactosaminyltransferase 2) (UDP-GalNAc:polypeptide N-acetylgalactosaminyltransferase 2) [Cleaved into: Polypeptide N-acetylgalactosaminyltransferase 2 soluble form]	1.83	0.87	0.0012306	0
Q9D0M5	Dynein light chain 2. cytoplasmic (8 kDa dynein light chain b) (DLC8) (DLC8b) (Dynein light chain LC8-type 2)	-3.45	-1.78	0.00125012	0
Q62059	Versican core protein (Chondroitin sulfate proteoglycan core protein 2) (Chondroitin sulfate proteoglycan 2) (Large fibroblast proteoglycan) (PG-M)	2.84	1.50	0.00127035	0
Q9ET30	Transmembrane 9 superfamily member 3	2.28	1.19	0.00127535	0
P42669	Transcriptional activator protein Pur-alpha (Purine-rich single-stranded DNA-binding protein alpha)	-2.55	-1.35	0.00135198	0
Q5XJY5	Coatomer subunit delta (Archain) (Delta-coat protein) (Delta-COP)	1.77	0.82	0.00138553	0
Q5FWK3	Rho GTPase-activating protein 1 (Rho-type GTPase-activating protein 1)	-2.42	-1.27	0.00143812	0
P51881	ADP/ATP translocase 2 (ADP.ATP carrier protein 2) (Adenine nucleotide translocator 2) (ANT 2) (Solute carrier family 25 member 5) [Cleaved into: ADP/ATP translocase 2. N-terminally processed]	2.30	1.20	0.00149786	0
O08739	AMP deaminase 3 (EC 3.5.4.6) (AMP deaminase H-type) (AMP deaminase isoform E) (Heart-type AMPD)	2.12	1.08	0.00152999	0
Q64471	Glutathione S-transferase theta-1 (EC 2.5.1.18) (GST class-theta-1)	1.60	0.68	0.00156735	0
Q9JLJ2	4-trimethylaminobutyraldehyde dehydrogenase (TMABA-DH) (TMABADH) (EC 1.2.1.47) (Aldehyde dehydrogenase family 9 member A1) (EC 1.2.1.3)	1.69	0.76	0.00157235	0
Q01405	Protein transport protein Sec23A (SEC23-related protein A)	1.87	0.90	0.0016316	0
Q9QUM9	Proteasome subunit alpha type-6 (EC 3.4.25.1) (Macropain iota chain) (Multicatalytic endopeptidase complex iota chain) (Proteasome iota chain)	2.01	1.01	0.00176249	0.0169492
Q8R1S0	Ubiquinone biosynthesis monooxygenase COQ6. mitochondrial (EC 1.14.13.-) (Coenzyme Q10 monooxygenase 6)	1.99	0.99	0.00176749	0.0166667
Q8K2Y7	39S ribosomal protein L47. mitochondrial (L47mt) (MRP-L47)	1.71	0.77	0.00178486	0.0163934
P68369	Tubulin alpha-1A chain (Alpha-tubulin 1) (Alpha-tubulin isotype M-alpha-1) (Tubulin alpha-1 chain) [Cleaved into: Detyrosinated tubulin alpha-1A chain]	2.82	1.49	0.00186768	0.016129
Q61361	Brevican core protein	4.90	2.29	0.00187554	0.015873
P62960	Y-box-binding protein 1 (YB-1) (CCAAT-binding transcription factor I subunit A) (CBF-A) (DNA-binding protein B) (DBPB) (Enhancer factor I subunit A) (EFI-A) (Nuclease-sensitive element-binding protein 1) (Y-box transcription factor)	-2.16	-1.11	0.00216516	0.015625
Q61234	Alpha-1-syntrophin (59 kDa dystrophin-associated protein A1 acidic component 1) (Syntrophin-1)	1.76	0.82	0.00227463	0.0153846
P62830	60S ribosomal protein L23	2.34	1.23	0.00230248	0.0151515
Q99J47	Dehydrogenase/reductase SDR family member 7B (EC 1.1.-.-) (Short-chain dehydrogenase/reductase family 32C member 1)	-2.27	-1.18	0.00232699	0.0149254
Q922Q8	Leucine-rich repeat-containing protein 59 [Cleaved into: Leucine-rich repeat-containing protein 59. N-terminally processed]	1.90	0.93	0.00240885	0.0147059
Q64010	Adapter molecule crk (Proto-oncogene c-Crk) (p38)	-1.82	-0.86	0.0027149	0.0144928
P14152	Malate dehydrogenase. cytoplasmic (EC 1.1.1.37) (Cytosolic malate dehydrogenase)	1.64	0.71	0.00278272	0.0142857
P60904	DnaJ homolog subfamily C member 5 (Cysteine string protein) (CSP) (Cysteine-string protein isoform alpha)	-1.99	-0.99	0.00280057	0.0140845
Q9D1G5	Leucine-rich repeat-containing protein 57	2.07	1.05	0.0029624	0.0138889
P10404	MLV-related proviral Env polyprotein [Cleaved into: Surface protein (SU); Transmembrane protein (TM)]	1.55	0.63	0.00298596	0.0136986
Q9D8E6	60S ribosomal protein L4	1.89	0.92	0.00300119	0.0135135
Q8R3Q6	Coiled-coil domain-containing protein 58	2.21	1.14	0.00307092	0.0133333
Q8VEH5	EPM2A-interacting protein 1 (Laforin-interacting protein)	1.54	0.62	0.00307592	0.0131579
Q8BYI9	Tenascin-R (TN-R) (Janusin) (Neural recognition molecule J1-160/180) (Restrictin)	2.48	1.31	0.00321466	0.012987
P57780	Alpha-actinin-4 (Non-muscle alpha-actinin 4)	-1.66	-0.73	0.0032337	0.0128205
Q8BGD8	Cytochrome c oxidase assembly factor 6 homolog	1.79	0.84	0.0032387	0.0126582
P29758	Ornithine aminotransferase. mitochondrial (EC 2.6.1.13) (Ornithine--oxo-acid aminotransferase)	1.71	0.78	0.00332056	0.0125
Q8BNY6	Neuronal calcium sensor 1 (NCS-1) (Frequenin homolog)	-1.74	-0.80	0.00333651	0.0123457
Q9ERG0	LIM domain and actin-binding protein 1 (Epithelial protein lost in neoplasm) (mEPLIN)	-1.73	-0.79	0.00343479	0.0121951
P36536	GTP-binding protein SAR1a	2.39	1.26	0.00353546	0.0120482
Q8K3J1	NADH dehydrogenase [ubiquinone] iron-sulfur protein 8. mitochondrial (EC 7.1.1.2) (Complex I-23kD) (CI-23kD) (NADH-ubiquinone oxidoreductase 23 kDa subunit)	1.90	0.92	0.00356069	0.0119048
Q9D7B6	Isobutyryl-CoA dehydrogenase. mitochondrial (EC 1.3.8.-) (Acyl-CoA dehydrogenase family member 8) (ACAD-8)	1.65	0.73	0.0035802	0.0117647
P63158	High mobility group protein B1 (High mobility group protein 1) (HMG-1)	2.07	1.05	0.00363089	0.0232558
Q9ES97	Reticulon-3	1.62	0.69	0.0037763	0.0229885
O35381	Acidic leucine-rich nuclear phosphoprotein 32 family member A (Acidic nuclear phosphoprotein pp32) (Leucine-rich acidic nuclear protein) (LANP) (Potent heat-stable protein phosphatase 2A inhibitor I1PP2A)	1.83	0.87	0.00399929	0.0227273
Q80U72	Protein scribble homolog (Scribble) (Protein LAP4)	-3.21	-1.68	0.00406545	0.0224719
Q8C129	Leucyl-cystinyl aminopeptidase (Cystinyl aminopeptidase) (EC 3.4.11.3) (Oxytocinase) (OTase)	-1.88	-0.91	0.00410305	0.0222222
P62889	60S ribosomal protein L30	2.13	1.09	0.00436673	0.021978
Q9DB72	BTB/POZ domain-containing protein 17 (Galectin-3-binding protein-like)	1.63	0.70	0.00463232	0.0217391
Q9CQF0	39S ribosomal protein L11. mitochondrial (L11mt) (MRP-L11)	1.90	0.93	0.00465826	0.0215054
P12970	60S ribosomal protein L7a (Surfeit locus protein 3)	1.68	0.75	0.0048189	0.0212766
Q7TPR4	Alpha-actinin-1 (Alpha-actinin cytoskeletal isoform) (F-actin cross-linking protein) (Non-muscle alpha-actinin-1)	-1.71	-0.78	0.0048634	0.0315789
P54728	UV excision repair protein RAD23 homolog B (HR23B) (mHR23B) (XP-C repair-complementing complex 58 kDa protein) (p58)	-1.81	-0.86	0.00488743	0.03125
P22315	Ferrochelatase. mitochondrial (EC 4.99.1.1) (Heme synthase) (Protoheme ferro-lyase)	2.35	1.23	0.00505283	0.0309278
P08030	Adenine phosphoribosyltransferase (APRT) (EC 2.4.2.7)	1.60	0.68	0.00510519	0.0306122
Q9JIF7	Coatomer subunit beta (Beta-coat protein) (Beta-COP)	1.63	0.71	0.00512684	0.030303
P02535	Keratin. type I cytoskeletal 10 (56 kDa cytokeratin) (Cytokeratin-10) (CK-10) (Keratin. type I cytoskeletal 59 kDa) (Keratin-10) (K10)	-2.11	-1.08	0.00519443	0.03
Q8CIE6	Coatomer subunit alpha (Alpha-coat protein) (Alpha-COP) [Cleaved into: Xenin (Xenopsin-related peptide); Proxenin]	1.57	0.65	0.00537197	0.029703
Q9QYA2	Mitochondrial import receptor subunit TOM40 homolog (Mitochondrial outer membrane protein of 35 kDa) (MOM35) (Protein Haymaker) (Translocase of outer membrane 40 kDa subunit homolog)	-1.83	-0.87	0.00549262	0.0294118
O55126	Protein NipSnap homolog 2 (NipSnap2) (Glioblastoma-amplified sequence)	1.53	0.61	0.00561185	0.0291262
Q9EQ20	Methylmalonate-semialdehyde dehydrogenase [acylating]. mitochondrial (MMSDH) (Malonate-semialdehyde dehydrogenase [acylating]) (EC 1.2.1.18) (EC 1.2.1.27) (Aldehyde dehydrogenase family 6 member A1)	1.51	0.59	0.00582604	0.0288462
Q80UP3	Diacylglycerol kinase zeta (DAG kinase zeta) (EC 2.7.1.107) (Diglyceride kinase zeta) (DGK-zeta)	1.83	0.87	0.00583103	0.0285714
Q3UGY8	Brefeldin A-inhibited guanine nucleotide-exchange protein 3 (ARFGEF family member 3)	-1.66	-0.73	0.00593479	0.0283019
O35954	Membrane-associated phosphatidylinositol transfer protein 1 (Drosophila retinal degeneration B homolog 1) (RdgB1) (Mpt-1) (Phosphatidylinositol transfer protein. membrane-associated 1) (PITPnm 1) (Pyk2 N-terminal domain-interacting receptor 2) (NIR-2)	-1.77	-0.82	0.00600571	0.0373832
Q9CQZ5	NADH dehydrogenase [ubiquinone] 1 alpha subcomplex subunit 6 (Complex I-B14) (CI-B14) (NADH-ubiquinone oxidoreductase B14 subunit)	1.64	0.71	0.00610804	0.037037
Q9D0F3	Protein ERGIC-53 (ER-Golgi intermediate compartment 53 kDa protein) (Lectin mannose-binding 1) (p58)	1.62	0.69	0.00618467	0.0366972
Q7TN29	Stromal membrane-associated protein 2 (Stromal membrane-associated protein 1-like)	-1.89	-0.92	0.00623751	0.0363636
P47199	Quinone oxidoreductase (EC 1.6.5.5) (NADPH:quinone reductase) (Zeta-crystallin)	1.46	0.54	0.00636554	0.036036
Q80TN5	Palmitoyltransferase ZDHHC17 (EC 2.3.1.225) (Huntingtin-interacting protein 14) (Zinc finger DHHC domain-containing protein 17) (DHHC-17)	1.95	0.97	0.00638006	0.0357143
O35685	Nuclear migration protein nudC (Nuclear distribution protein C homolog) (Silica-induced gene 92 protein) (SIG-92)	-1.75	-0.81	0.00652237	0.0353982
Q61584	Fragile X mental retardation syndrome-related protein 1 (mFxr1p)	-1.53	-0.61	0.0065614	0.0350877
Q8BH24	Transmembrane 9 superfamily member 4	1.69	0.75	0.00659638	0.0347826
P57746	V-type proton ATPase subunit D (V-ATPase subunit D) (V-ATPase 28 kDa accessory protein) (Vacuolar proton pump subunit D)	-1.46	-0.54	0.0067149	0.0344828
P08228	Superoxide dismutase [Cu-Zn] (EC 1.15.1.1)	-1.64	-0.71	0.00687054	0.034188
Q6PER3	Microtubule-associated protein RP/EB family member 3 (EB1 protein family member 3) (EBF3) (End-binding protein 3) (EB3) (RP3)	1.65	0.72	0.00688101	0.0338983
Q8BHG1	Nardilysin (EC 3.4.24.61) (N-arginine dibasic convertase) (NRD convertase) (NRD-C) (Nardilysin convertase)	-1.50	-0.59	0.00712375	0.0420168
Q9QXS6	Drebrin (Developmentally-regulated brain protein)	-1.60	-0.68	0.00714184	0.0416667
P31648	Sodium- and chloride-dependent GABA transporter 1 (GAT-1) (Solute carrier family 6 member 1)	-1.83	-0.87	0.00715088	0.0413223
Q8BR92	Paralemmin-2	-1.54	-0.62	0.00745931	0.0409836
P48962	ADP/ATP translocase 1 (ADP.ATP carrier protein 1) (ADP.ATP carrier protein. heart/skeletal muscle isoform T1) (Adenine nucleotide translocator 1) (ANT 1) (Solute carrier family 25 member 4) (mANC1)	1.63	0.70	0.00751333	0.0406504
P60202	Myelin proteolipid protein (PLP) (Lipophilin)	1.58	0.66	0.00755831	0.0403226
P49813	Tropomodulin-1 (Erythrocyte tropomodulin) (E-Tmod)	-1.95	-0.97	0.007594	0.04
Q9D7N3	28S ribosomal protein S9. mitochondrial (MRP-S9) (S9mt)	1.68	0.75	0.00761447	0.0396825
Q9DB41	Mitochondrial glutamate carrier 2 (GC-2) (Glutamate/H(+) symporter 2) (Solute carrier family 25 member 18)	1.78	0.83	0.00766802	0.0393701
Q9D0F9	Phosphoglucomutase-1 (PGM 1) (EC 5.4.2.2) (Glucose phosphomutase 1) (Phosphoglucomutase-2)	-1.48	-0.56	0.00786578	0.046875
Q9CXW2	28S ribosomal protein S22. mitochondrial (MRP-S22) (S22mt)	1.74	0.80	0.00803165	0.0542636
P61255	60S ribosomal protein L26 (Silica-induced gene 20 protein) (SIG-20)	1.79	0.84	0.00811518	0.0538462
Q91ZZ3	Beta-synuclein	-1.54	-0.62	0.00815231	0.0534351
Q60817	Nascent polypeptide-associated complex subunit alpha (Alpha-NAC) (Alpha-NAC/1.9.2)	-1.70	-0.77	0.00816992	0.0530303
Q9QUI0	Transforming protein RhoA (EC 3.6.5.2)	1.39	0.48	0.00827273	0.0526316
Q8BG51	Mitochondrial Rho GTPase 1 (MIRO-1) (EC 3.6.5.-) (Ras homolog gene family member T1)	1.49	0.58	0.00829462	0.0522388
Q50H33	BTB/POZ domain-containing protein KCTD8	-2.10	-1.07	0.00830533	0.0518519
Q99KV1	DnaJ homolog subfamily B member 11 (APOBEC1-binding protein 2) (ABBP-2) (ER-associated DNAJ) (ER-associated Hsp40 co-chaperone) (Endoplasmic reticulum DNA J domain-containing protein 3) (ER-resident protein ERdj3) (ERdj3) (ERj3p)	-1.83	-0.87	0.00837577	0.0514706
Q8VCS3	Glycosaminoglycan xylosylkinase (EC 2.7.1.-) (Xylose kinase)	1.59	0.67	0.00841647	0.0510949
Q8K0T7	Protein unc-13 homolog C (Munc13-3)	-6.76	-2.75	0.00845145	0.0507246
Q80YN3	Breast carcinoma-amplified sequence 1 homolog (Novel amplified in breast cancer 1 homolog)	-1.59	-0.67	0.00850881	0.0503597
Q02819	Nucleobindin-1 (CALNUC)	1.71	0.77	0.00873132	0.0571429
Q9JLT4	Thioredoxin reductase 2. mitochondrial (EC 1.8.1.9) (Thioredoxin reductase TR3)	1.56	0.64	0.00874203	0.0567376
Q91ZN5	Adenosine 3'-phospho 5'-phosphosulfate transporter 1 (PAPS transporter 1) (Solute carrier family 35 member B2)	1.62	0.70	0.00877701	0.056338
P16546	Spectrin alpha chain. non-erythrocytic 1 (Alpha-II spectrin) (Fodrin alpha chain)	-1.48	-0.57	0.0088446	0.0559441
P05202	Aspartate aminotransferase. mitochondrial (mAspAT) (EC 2.6.1.1) (EC 2.6.1.7) (Fatty acid-binding protein) (FABP-1) (Glutamate oxaloacetate transaminase 2) (Kynurenine aminotransferase 4) (Kynurenine aminotransferase IV) (Kynurenine--oxoglutarate transaminase 4) (Kynurenine--oxoglutarate transaminase IV) (Plasma membrane-associated fatty acid-binding protein) (FABPpm) (Transaminase A)	1.47	0.56	0.00897787	0.0555556
P60867	40S ribosomal protein S20	-1.66	-0.73	0.00899952	0.0551724
Q9WUR2	Enoyl-CoA delta isomerase 2 (EC 5.3.3.8) (Delta(3).delta(2)-enoyl-CoA isomerase) (D3.D2-enoyl-CoA isomerase) (Dodecenoyl-CoA isomerase) (Peroxisomal 3.2-trans-enoyl-CoA isomerase) (pECI)	1.38	0.47	0.00904926	0.0547945
P59017	Bcl-2-like protein 13 (Bcl2-L-13) (Bcl-rambo) (Protein Mil1)	-1.53	-0.62	0.00915255	0.0544218
Q6R891	Neurabin-2 (Neurabin-II) (Protein phosphatase 1 regulatory subunit 9B) (Spinophilin)	-1.58	-0.66	0.00923608	0.0540541
P62196	26S proteasome regulatory subunit 8 (26S proteasome AAA-ATPase subunit RPT6) (Proteasome 26S subunit ATPase 5) (Proteasome subunit p45) (p45/SUG) (mSUG1)	-1.51	-0.59	0.00934555	0.0536913
Q9CR16	Peptidyl-prolyl cis-trans isomerase D (PPIase D) (EC 5.2.1.8) (40 kDa peptidyl-prolyl cis-trans isomerase) (Cyclophilin-40) (CYP-40) (Rotamase D)	-1.78	-0.83	0.00937363	0.0533333
O08747	Netrin receptor UNC5C (Protein unc-5 homolog 3) (Protein unc-5 homolog C) (Rostral cerebellar malformation protein)	1.53	0.62	0.00950048	0.0596026
P59279	Ras-related protein Rab-2B	1.40	0.48	0.00951642	0.0592105
Q99L13	3-hydroxyisobutyrate dehydrogenase. mitochondrial (HIBADH) (EC 1.1.1.31)	1.65	0.72	0.00986649	0.0588235
Q6P1D5	Seizure 6-like protein (Acupuncture-induced protein 1-L) (Brain-specific receptor-like protein B) (BSRP-B)	-1.78	-0.83	0.01004	0.0616883
O54931	A-kinase anchor protein 2 (AKAP-2) (AKAP expressed in kidney and lung) (AKAP-KL) (Protein kinase A-anchoring protein 2) (PRKA2)	-1.86	-0.9	0.0102154	0.0677419
P20357	Microtubule-associated protein 2 (MAP-2)	-1.46	-0.55	0.010252	0.0673077
Q9BCZ4	Selenoprotein S (SelS) (Minor histocompatibility antigen H47)	-1.71	-0.77	0.010257	0.066879
P60122	RuvB-like 1 (EC 3.6.4.12) (49 kDa TATA box-binding protein-interacting protein) (49 kDa TBP-interacting protein) (DNA helicase p50) (Pontin 52) (TIP49a)	1.67	0.74	0.0103848	0.0664557
Q8VCD6	Receptor expression-enhancing protein 2	-2.08	-1.05	0.0105293	0.0660377
Q8VDD5	Myosin-9 (Cellular myosin heavy chain. type A) (Myosin heavy chain 9) (Myosin heavy chain. non-muscle IIa) (Non-muscle myosin heavy chain A) (NMMHC-A) (Non-muscle myosin heavy chain IIa) (NMMHC II-a) (NMMHC-IIA)	-1.72	-0.78	0.0105381	0.065625
Q9JIS5	Synaptic vesicle glycoprotein 2A (Synaptic vesicle protein 2) (Synaptic vesicle protein 2A) (Calcium regulator SV2A)	-1.47	-0.55	0.010722	0.068323
P31938	Dual specificity mitogen-activated protein kinase kinase 1 (MAP kinase kinase 1) (MAPKK 1) (EC 2.7.12.2) (ERK activator kinase 1) (MAPK/ERK kinase 1) (MEK 1)	-1.76	-0.81	0.0107868	0.0679012
Q62348	Translin (EC 3.1.-.-) (Component 3 of promoter of RISC) (C3PO) (Testis/brain RNA-binding protein) (TB-RBP)	-1.57	-0.65	0.010817	0.0674847
Q9QYE6	Golgin subfamily A member 5 (Golgin-84) (Protein Ret-II) (Protein Sumiko)	1.56	0.64	0.0108298	0.0670732
P97765	WW domain-binding protein 2 (WBP-2)	-2.14	-1.09	0.0109257	0.0666667
P20152	Vimentin	1.52	0.61	0.0109526	0.0662651
P63001	Ras-related C3 botulinum toxin substrate 1 (EC 3.6.5.2) (p21-Rac1)	1.49	0.57	0.0110374	0.0658683
Q8BWF0	Succinate-semialdehyde dehydrogenase. mitochondrial (EC 1.2.1.24) (Aldehyde dehydrogenase family 5 member A1) (NAD(+)-dependent succinic semialdehyde dehydrogenase)	1.48	0.56	0.0112832	0.0654762
Q61081	Hsp90 co-chaperone Cdc37 (Hsp90 chaperone protein kinase-targeting subunit) (p50Cdc37) [Cleaved into: Hsp90 co-chaperone Cdc37. N-terminally processed]	-2.04	-1.03	0.0113115	0.0650888
Q80V26	Golgi-resident adenosine 3'.5'-bisphosphate 3'-phosphatase (Golgi-resident PAP phosphatase) (gPAPP) (EC 3.1.3.7) (3'(2'). 5'-bisphosphate nucleotidase 2) (Inositol monophosphatase domain-containing protein 1) (Myo-inositol monophosphatase A3) (Phosphoadenosine phosphate 3'-nucleotidase)	1.55	0.63	0.0113924	0.0647059
Q9D1R9	60S ribosomal protein L34	2	1	0.0116518	0.0643275
Q8BH95	Enoyl-CoA hydratase. mitochondrial (EC 4.2.1.17) (Enoyl-CoA hydratase 1) (Short-chain enoyl-CoA hydratase) (SCEH)	1.54	0.63	0.0117827	0.0639535
Q91WJ8	Far upstream element-binding protein 1 (FBP) (FUSE-binding protein 1)	-1.66	-0.73	0.0118246	0.0635838
Q9Z2Z6	Mitochondrial carnitine/acylcarnitine carrier protein (Carnitine/acylcarnitine translocase) (CAC) (mCAC) (Solute carrier family 25 member 20)	1.46	0.55	0.0118629	0.0632184
P47941	Crk-like protein	-1.71	-0.77	0.0118708	0.0628571
Q91VD9	NADH-ubiquinone oxidoreductase 75 kDa subunit. mitochondrial (EC 7.1.1.2) (Complex I-75kD) (CI-75kD)	1.44	0.52	0.0125455	0.0681818
Q8CFA2	Aminomethyltransferase. mitochondrial (EC 2.1.2.10) (Glycine cleavage system T protein) (GCVT)	1.61	0.69	0.0125707	0.0677966
Q91YT0	NADH dehydrogenase [ubiquinone] flavoprotein 1. mitochondrial (EC 7.1.1.2) (Complex I-51kD) (CI-51kD) (NADH-ubiquinone oxidoreductase 51 kDa subunit)	1.40	0.48	0.012688	0.0674157
Q3UVL4	Vacuolar protein sorting-associated protein 51 homolog (Protein fat-free homolog)	1.65	0.72	0.0127858	0.0726257
Q8R5J9	PRA1 family protein 3 (ADP-ribosylation factor-like protein 6-interacting protein 5) (ARL-6-interacting protein 5) (Aip-5) (Addicsin) (GTRAP3-18) (Glutamate transporter EAAC1-interacting protein) (Prenylated Rab acceptor protein 2) (Protein JWa)	-6.11	-2.61	0.0129579	0.0722222
Q7TQG1	Pleckstrin homology domain-containing family A member 6 (PH domain-containing family A member 6) (Phosphoinositol 3-phosphate-binding protein 3) (PEPP-3)	-1.56	-0.64	0.0130497	0.0718232
P62717	60S ribosomal protein L18a	1.67	0.74	0.0132732	0.0714286
Q64727	Vinculin (Metavinculin)	-1.38	-0.46	0.0135447	0.0765027
Q8BG32	26S proteasome non-ATPase regulatory subunit 11 (26S proteasome regulatory subunit RPN6) (26S proteasome regulatory subunit S9) (26S proteasome regulatory subunit p44.5)	-1.69	-0.76	0.0135673	0.076087
P55937	Golgin subfamily A member 3 (Golgin-160) (Male-enhanced antigen 2) (MEA-2)	1.47	0.56	0.0135976	0.0756757
Q9Z1Z0	General vesicular transport factor p115 (Protein USO1 homolog) (Transcytosis-associated protein) (TAP) (Vesicle-docking protein)	1.47	0.56	0.0136247	0.0752688
P14869	60S acidic ribosomal protein P0 (60S ribosomal protein L10E)	1.46	0.54	0.0136466	0.0748663
Q3UGR5	Haloacid dehalogenase-like hydrolase domain-containing protein 2	-1.61	-0.68	0.0136825	0.0744681
Q8VDJ3	Vigilin (High density lipoprotein-binding protein) (HDL-binding protein)	-1.46	-0.54	0.0137323	0.0740741
Q5SXY1	Cytospin-B (Sperm antigen with calponin homology and coiled-coil domains 1)	-1.58	-0.66	0.0137501	0.0736842
Q99MR3	Solute carrier family 12 member 9 (Cation-chloride cotransporter-interacting protein 1) (Potassium-chloride transporter 9)	-2.43	-1.28	0.0140305	0.0732984
Q921M4	Golgin subfamily A member 2 (130 kDa cis-Golgi matrix protein) (GM130)	-1.93	-0.95	0.014044	0.0729167
Q8CG76	Aflatoxin B1 aldehyde reductase member 2 (EC 1.1.1.n11) (Succinic semialdehyde reductase) (SSA reductase)	1.62	0.69	0.014049	0.0725389
Q62448	Eukaryotic translation initiation factor 4 gamma 2 (eIF-4-gamma 2) (eIF-4G 2) (eIF4G 2) (Novel APOBEC-1 target 1) (Translation repressor NAT1) (p97)	-1.37	-0.45	0.0143034	0.0773196
Q80Z38	SH3 and multiple ankyrin repeat domains protein 2 (Shank2) (Cortactin-binding protein 1) (CortBP1)	-1.39	-0.47	0.0143736	0.0769231
Q99MR8	Methylcrotonoyl-CoA carboxylase subunit alpha. mitochondrial (MCCase subunit alpha) (EC 6.4.1.4) (3-methylcrotonyl-CoA carboxylase 1) (3-methylcrotonyl-CoA carboxylase biotin-containing subunit) (3-methylcrotonyl-CoA:carbon dioxide ligase subunit alpha)	1.48	0.56	0.0143822	0.0765306
Q9WVR4	Fragile X mental retardation syndrome-related protein 2	-1.58	-0.66	0.0144317	0.0761421
D3YVF0	A-kinase anchor protein 5 (AKAP-5) (A-kinase anchor protein 150 kDa) (AKAP 150) (P150) (cAMP-dependent protein kinase regulatory subunit II high affinity-binding protein)	-1.62	-0.69	0.0144557	0.0757576
Q99MN9	Propionyl-CoA carboxylase beta chain. mitochondrial (PCCase subunit beta) (EC 6.4.1.3) (Propanoyl-CoA:carbon dioxide ligase subunit beta)	1.47	0.56	0.0144636	0.0753769
Q9DBJ1	Phosphoglycerate mutase 1 (EC 5.4.2.11) (EC 5.4.2.4) (BPG-dependent PGAM 1) (Phosphoglycerate mutase isozyme B) (PGAM-B)	-1.41	-0.50	0.0145873	0.075
P11404	Fatty acid-binding protein. heart (Fatty acid-binding protein 3) (Heart-type fatty acid-binding protein) (H-FABP) (Mammary-derived growth inhibitor) (MDGI)	-1.48	-0.57	0.0145923	0.0746269
Q9Z2W0	Aspartyl aminopeptidase (EC 3.4.11.21)	1.42	0.51	0.0149962	0.0792079
Q6NXK7	Inactive dipeptidyl peptidase 10 (Dipeptidyl peptidase X) (DPP X)	-1.50	-0.59	0.0150267	0.0788177
Q04447	Creatine kinase B-type (EC 2.7.3.2) (B-CK) (Creatine kinase B chain) (Creatine phosphokinase B-type) (CPK-B)	-1.49	-0.58	0.0150652	0.0784314
O88704	Potassium/sodium hyperpolarization-activated cyclic nucleotide-gated channel 1 (Brain cyclic nucleotide-gated channel 1) (BCNG-1) (Hyperpolarization-activated cation channel 2) (HAC-2)	-1.48	-0.57	0.015263	0.0780488
Q9DBT5	AMP deaminase 2 (EC 3.5.4.6) (AMP deaminase isoform L)	1.60	0.67	0.0154783	0.0825243
Q9CWE0	Mitochondrial fission regulator 1-like	1.42	0.50	0.0154936	0.0821256
Q9WUR9	Adenylate kinase 4. mitochondrial (AK 4) (EC 2.7.4.10) (EC 2.7.4.6) (Adenylate kinase 3-like) (Adenylate kinase isoenzyme 4) (GTP:AMP phosphotransferase AK4)	1.78	0.83	0.0156019	0.0817308
Q6ZQ18	Protein EFR3 homolog B	-2.28	-1.19	0.0156069	0.0813397
P28798	Progranulin (PGRN) (Acrogranin) (Epithelin/granulin precursor) (Glycoprotein of 88 Kda) (GP88) (Glycoprotein 88) (PC cell-derived growth factor) (PCDGF) (Proepithelin) (PEPI) [Cleaved into: Paragranulin; Granulin-1; Granulin-2; Granulin-3; Granulin-4; Granulin-5; Granulin-6; Granulin-7]	-1.62	-0.69	0.015713	0.0809524
P63101	14-3-3 protein zeta/delta (Protein kinase C inhibitor protein 1) (KCIP-1) (SEZ-2)	-1.49	-0.58	0.01594	0.0805687
Q14CH7	Alanine--tRNA ligase. mitochondrial (EC 6.1.1.7) (Alanyl-tRNA synthetase) (AlaRS)	1.46	0.54	0.0160502	0.0801887
P32020	Non-specific lipid-transfer protein (NSL-TP) (EC 2.3.1.176) (Propanoyl-CoA C-acyltransferase) (SCP-chi) (SCPX) (Sterol carrier protein 2) (SCP-2) (Sterol carrier protein X) (SCP-X)	-1.49	-0.58	0.0160823	0.0798122
Q9CQA3	Succinate dehydrogenase [ubiquinone] iron-sulfur subunit. mitochondrial (EC 1.3.5.1) (Iron-sulfur subunit of complex II) (Ip)	1.40	0.49	0.0161763	0.0794393
Q9CQV8	14-3-3 protein beta/alpha (Protein kinase C inhibitor protein 1) (KCIP-1) [Cleaved into: 14-3-3 protein beta/alpha. N-terminally processed]	-1.53	-0.61	0.0165643	0.0790698
Q9DCC4	Pyrroline-5-carboxylate reductase 3 (P5C reductase 3) (P5CR 3) (EC 1.5.1.2) (Pyrroline-5-carboxylate reductase-like protein)	1.46	0.54	0.0168903	0.0833333
Q3TC72	Fumarylacetoacetate hydrolase domain-containing protein 2A (EC 3.-.-.-)	1.73	0.79	0.0169669	0.0829493
P07356	Annexin A2 (Annexin II) (Annexin-2) (Calpactin I heavy chain) (Calpactin-1 heavy chain) (Chromobindin-8) (Lipocortin II) (Placental anticoagulant protein IV) (PAP-IV) (Protein I) (p36)	-1.66	-0.73	0.0170245	0.0825688
Q6PIC6	Sodium/potassium-transporting ATPase subunit alpha-3 (Na(+)/K(+) ATPase alpha-3 subunit) (EC 7.2.2.13) (Na(+)/K(+) ATPase alpha(III) subunit) (Sodium pump subunit alpha-3)	-1.36	-0.44	0.0170562	0.0821918
Q9CQ75	NADH dehydrogenase [ubiquinone] 1 alpha subcomplex subunit 2 (Complex I-B8) (CI-B8) (NADH-ubiquinone oxidoreductase B8 subunit)	1.47	0.55	0.017074	0.0818182
B1AY13	Ubiquitin carboxyl-terminal hydrolase 24 (EC 3.4.19.12) (Deubiquitinating enzyme 24) (Ubiquitin thioesterase 24) (Ubiquitin-specific-processing protease 24)	2.05	1.04	0.0173222	0.0859729
Q9JI46	Diphosphoinositol polyphosphate phosphohydrolase 1 (DIPP-1) (muDIPP1) (EC 3.6.1.52) (Diadenosine 5'.5'''-P1.P6-hexaphosphate hydrolase 1) (EC 3.6.1.-) (Nucleoside diphosphate-linked moiety X motif 3) (Nudix motif 3)	1.39	0.47	0.0174065	0.0855856
O08908	Phosphatidylinositol 3-kinase regulatory subunit beta (PI3-kinase regulatory subunit beta) (PI3K regulatory subunit beta) (PtdIns-3-kinase regulatory subunit beta) (Phosphatidylinositol 3-kinase 85 kDa regulatory subunit beta) (PI3-kinase subunit p85-beta) (PtdIns-3-kinase regulatory subunit p85-beta)	-2.31	-1.21	0.0177306	0.0852018
Q9WUA2	Phenylalanine--tRNA ligase beta subunit (EC 6.1.1.20) (Phenylalanyl-tRNA synthetase beta subunit) (PheRS)	1.67	0.74	0.0177734	0.0848214
Q99LP6	GrpE protein homolog 1. mitochondrial (Mt-GrpE#1)	2.04	1.03	0.0178582	0.0888889
Q8BMF4	Dihydrolipoyllysine-residue acetyltransferase component of pyruvate dehydrogenase complex. mitochondrial (EC 2.3.1.12) (Dihydrolipoamide acetyltransferase component of pyruvate dehydrogenase complex) (Pyruvate dehydrogenase complex component E2) (PDC-E2) (PDCE2)	1.62	0.69	0.017867	0.0884956
Q6WQJ1	Sn1-specific diacylglycerol lipase alpha (DGL-alpha) (EC 3.1.1.-) (Neural stem cell-derived dendrite regulator)	-1.46	-0.54	0.0179372	0.0881057
Q8BNU0	Armadillo repeat-containing protein 6	1.61	0.69	0.0180076	0.0877193
Q61207	Prosaposin (Sulfated glycoprotein 1) (SGP-1) [Cleaved into: Saposin-A; Saposin-B-Val; Saposin-B; Saposin-C; Saposin-D]	-1.63	-0.71	0.0180595	0.0873362
Q4VAE3	Transmembrane protein 65	1.48	0.56	0.0181283	0.0869565
Q91YD9	Neural Wiskott-Aldrich syndrome protein (N-WASP)	-1.40	-0.49	0.0181333	0.0865801
P28652	Calcium/calmodulin-dependent protein kinase type II subunit beta (CaM kinase II subunit beta) (CaMK-II subunit beta) (EC 2.7.11.17)	-1.67	-0.74	0.0182092	0.0862069
Q8BKZ9	Pyruvate dehydrogenase protein X component. mitochondrial (Dihydrolipoamide dehydrogenase-binding protein of pyruvate dehydrogenase complex) (Lipoyl-containing pyruvate dehydrogenase complex component X)	1.42	0.50	0.0183941	0.0858369
P62301	40S ribosomal protein S13	1.37	0.45	0.0185438	0.0854701
Q8BHE3	Caytaxin	-1.45	-0.54	0.0185635	0.0851064
O89079	Coatomer subunit epsilon (Epsilon-coat protein) (Epsilon-COP)	1.48	0.57	0.0187299	0.0889831
P29341	Polyadenylate-binding protein 1 (PABP-1) (Poly(A)-binding protein 1)	-1.40	-0.48	0.0187677	0.0886076
Q6ZWN5	40S ribosomal protein S9	1.53	0.61	0.0187761	0.0882353
P20065	Thymosin beta-4 (T beta 4) [Cleaved into: Hematopoietic system regulatory peptide (Seraspenide)]	-1.63	-0.71	0.0188056	0.0878661
P28741	Kinesin-like protein KIF3A (Microtubule plus end-directed kinesin motor 3A)	1.99	0.99	0.0188153	0.0875
Q9D883	Splicing factor U2AF 35 kDa subunit (U2 auxiliary factor 35 kDa subunit) (U2 snRNP auxiliary factor small subunit)	3.01	1.59	0.0189027	0.0912863
P51175	Protoporphyrinogen oxidase (PPO) (EC 1.3.3.4)	1.51	0.59	0.0189143	0.0909091
Q99KE1	NAD-dependent malic enzyme. mitochondrial (NAD-ME) (EC 1.1.1.38) (Malic enzyme 2)	1.75	0.81	0.019029	0.090535
O35633	Vesicular inhibitory amino acid transporter (GABA and glycine transporter) (Solute carrier family 32 member 1) (Vesicular GABA transporter) (mVGAT) (mVIAAT)	-1.45	-0.54	0.0196226	0.0942623
P25911	Tyrosine-protein kinase Lyn (EC 2.7.10.2) (V-yes-1 Yamaguchi sarcoma viral related oncogene homolog) (p53Lyn) (p56Lyn)	-1.75	-0.81	0.0196304	0.0938776
P53811	Phosphatidylinositol transfer protein beta isoform (PI-TP-beta) (PtdIns transfer protein beta) (PtdInsTP beta)	-1.68	-0.75	0.0197411	0.0934959
Q9DBE8	Alpha-1.3/1.6-mannosyltransferase ALG2 (EC 2.4.1.132) (EC 2.4.1.257) (Asparagine-linked glycosylation protein 2 homolog) (GDP-Man:Man(1)GlcNAc(2)-PP-Dol alpha-1.3-mannosyltransferase) (GDP-Man:Man(1)GlcNAc(2)-PP-dolichol mannosyltransferase) (GDP-Man:Man(2)GlcNAc(2)-PP-Dol alpha-1.6-mannosyltransferase)	1.47	0.56	0.0197739	0.0931174
Q920Q4	Vacuolar protein sorting-associated protein 16 homolog (mVPS16)	-6.76	-2.75	0.0202515	0.0927419
Q5GH67	XK-related protein 4	-1.53	-0.61	0.0209012	0.0963855
Q8VE47	Ubiquitin-like modifier-activating enzyme 5 (Ubiquitin-activating enzyme 5) (UFM1-activating enzyme) (Ubiquitin-activating enzyme E1 domain-containing protein 1)	-1.53	-0.61	0.0209469	0.096
Q9JJY3	Sphingomyelin phosphodiesterase 3 (EC 3.1.4.12) (Neutral sphingomyelinase 2) (nSMase-2) (nSMase2) (Neutral sphingomyelinase II)	-1.40	-0.49	0.0211621	0.0956175
O08919	Numb-like protein	-1.46	-0.55	0.0213434	0.0992063
Q9CR62	Mitochondrial 2-oxoglutarate/malate carrier protein (OGCP) (Solute carrier family 25 member 11)	1.39	0.48	0.0213577	0.0988142
Q8R127	Saccharopine dehydrogenase-like oxidoreductase (EC 1.-.-.-)	1.82	0.86	0.0213627	0.0984252
Q60631	Growth factor receptor-bound protein 2 (Adapter protein GRB2) (SH2/SH3 adapter GRB2)	-1.55	-0.63	0.021415	0.0980392
Q8BWY3	Eukaryotic peptide chain release factor subunit 1 (Eukaryotic release factor 1) (eRF1)	1.45	0.54	0.0215795	0.0976562
Q9JLZ3	Methylglutaconyl-CoA hydratase. mitochondrial (EC 4.2.1.18) (AU-specific RNA-binding enoyl-CoA hydratase) (AU-binding enoyl-CoA hydratase) (muAUH) (Itaconyl-CoA hydratase) (EC 4.2.1.56)	2.05	1.03	0.0216918	0.0972763
Q9CYN9	Renin receptor (ATPase H(+)-transporting lysosomal accessory protein 2) (ATPase H(+)-transporting lysosomal-interacting protein 2) (Renin/prorenin receptor) [Cleaved into: Renin receptor extracellular fragment; Renin receptor cytoplasmic fragment]	-1.63	-0.70	0.0218125	0.0968992
Q99LT0	Protein dpy-30 homolog (Dpy-30-like protein) (Dpy-30L)	-1.50	-0.59	0.0218491	0.0965251
Q9Z0X1	Apoptosis-inducing factor 1. mitochondrial (EC 1.6.99.-) (Programmed cell death protein 8)	1.38	0.46	0.0221333	0.0961538
Q9QXK3	Coatomer subunit gamma-2 (Gamma-2-coat protein) (Gamma-2-COP)	1.49	0.57	0.0222763	0.0957854
P32037	Solute carrier family 2. facilitated glucose transporter member 3 (Glucose transporter type 3. brain) (GLUT-3)	-1.43	-0.52	0.0224215	0.0954198
Q9D0I9	Arginine--tRNA ligase. cytoplasmic (EC 6.1.1.19) (Arginyl-tRNA synthetase) (ArgRS)	1.46	0.55	0.0224265	0.095057
Q99LD4	COP9 signalosome complex subunit 1 (SGN1) (Signalosome subunit 1) (G protein pathway suppressor 1) (GPS-1) (JAB1-containing signalosome subunit 1)	-2.14	-1.10	0.0224941	0.0984848
Q8R464	Cell adhesion molecule 4 (Immunoglobulin superfamily member 4C) (IgSF4C) (Nectin-like protein 4) (NECL-4) (TSLC1-like protein 2)	-1.47	-0.56	0.0225274	0.0981132
Q9D164	FXYD domain-containing ion transport regulator 6 (PLM-like protein) (Phosphohippolin)	-1.68	-0.75	0.0225369	0.0977444
P12849	cAMP-dependent protein kinase type I-beta regulatory subunit	-1.42	-0.51	0.0227949	0.0973783
Q9DCM0	Persulfide dioxygenase ETHE1. mitochondrial (EC 1.13.11.18) (Ethylmalonic encephalopathy protein 1 homolog) (Hepatoma subtracted clone one protein) (Sulfur dioxygenase ETHE1)	1.45	0.53	0.0231054	0.100746
P22005	Proenkephalin-A [Cleaved into: Synenkephalin; Met-enkephalin (Opioid growth factor) (OGF); PENK(114-133); PENK(143-184); Met-enkephalin-Arg-Ser-Leu; Leu-enkephalin; PENK(238-259); Met-enkephalin-Arg-Phe]	-6.27	-2.64	0.0231216	0.100372
Q9CY27	Very-long-chain enoyl-CoA reductase (EC 1.3.1.93) (Synaptic glycoprotein SC2) (Trans-2.3-enoyl-CoA reductase) (TER)	1.49	0.58	0.0233486	0.1
Q91W43	Glycine dehydrogenase (decarboxylating). mitochondrial (EC 1.4.4.2) (Glycine cleavage system P protein) (Glycine decarboxylase) (Glycine dehydrogenase (aminomethyl-transferring))	1.42	0.50	0.02349	0.103321
Q62418	Drebrin-like protein (Actin-binding protein 1) (SH3 domain-containing protein 7)	-1.34	-0.43	0.0236423	0.106618
P17183	Gamma-enolase (EC 4.2.1.11) (2-phospho-D-glycerate hydro-lyase) (Enolase 2) (Neural enolase) (Neuron-specific enolase) (NSE)	-1.35	-0.43	0.0236706	0.106227
P31786	Acyl-CoA-binding protein (ACBP) (Diazepam-binding inhibitor) (DBI) (Endozepine) (EP)	-1.65	-0.72	0.0237508	0.105839
Q9Z2I9	Succinate--CoA ligase [ADP-forming] subunit beta. mitochondrial (EC 6.2.1.5) (ATP-specific succinyl-CoA synthetase subunit beta) (A-SCS) (Succinyl-CoA synthetase beta-A chain) (SCS-betaA)	1.39	0.47	0.0246744	0.109091
P59764	Dedicator of cytokinesis protein 4	-3.42	-1.77	0.0248277	0.108696
Q9CY58	Plasminogen activator inhibitor 1 RNA-binding protein (PAI1 RNA-binding protein 1) (PAI-RBP1) (SERPINE1 mRNA-binding protein 1)	-1.37	-0.46	0.0250102	0.111913
P21107	Tropomyosin alpha-3 chain (Gamma-tropomyosin) (Tropomyosin-3)	-1.36	-0.44	0.0252813	0.111511
P62911	60S ribosomal protein L32	1.58	0.66	0.0253615	0.114695
Q3ULD5	Methylcrotonoyl-CoA carboxylase beta chain. mitochondrial (MCCase subunit beta) (EC 6.4.1.4) (3-methylcrotonyl-CoA carboxylase 2) (3-methylcrotonyl-CoA carboxylase non-biotin-containing subunit) (3-methylcrotonyl-CoA:carbon dioxide ligase subunit beta)	1.44	0.52	0.0253989	0.117857
P61982	14-3-3 protein gamma [Cleaved into: 14-3-3 protein gamma. N-terminally processed]	-1.36	-0.44	0.0255531	0.117438
Q8BYM8	Probable cysteine--tRNA ligase. mitochondrial (EC 6.1.1.16) (Cysteinyl-tRNA synthetase) (CysRS)	1.39	0.48	0.0256023	0.117021
P47962	60S ribosomal protein L5	1.44	0.53	0.0256192	0.116608
Q8QZT1	Acetyl-CoA acetyltransferase. mitochondrial (EC 2.3.1.9) (Acetoacetyl-CoA thiolase)	1.36	0.45	0.0257568	0.116197
P40240	CD9 antigen (CD antigen CD9)	-1.59	-0.67	0.0257618	0.115789
Q7TPH6	E3 ubiquitin-protein ligase MYCBP2 (EC 2.3.2.33) (Myc-binding protein 2) (Pam/highwire/rpm-1 protein) (Protein Magellan) (Protein associated with Myc)	-1.59	-0.67	0.0262192	0.122378
P70699	Lysosomal alpha-glucosidase (EC 3.2.1.20) (Acid maltase)	-2.44	-1.29	0.0262406	0.121951
Q9WTS2	Alpha-(1.6)-fucosyltransferase (Alpha1-6FucT) (EC 2.4.1.68) (Fucosyltransferase 8) (GDP-L-Fuc:N-acetyl-beta-D-glucosaminide alpha1.6-fucosyltransferase) (GDP-fucose--glycoprotein fucosyltransferase) (Glycoprotein 6-alpha-L-fucosyltransferase)	1.47	0.55	0.0262613	0.121528
O55023	Inositol monophosphatase 1 (IMP 1) (IMPase 1) (EC 3.1.3.25) (D-galactose 1-phosphate phosphatase) (EC 3.1.3.94) (Inositol-1(or 4)-monophosphatase 1) (Lithium-sensitive myo-inositol monophosphatase A1)	-1.34	-0.42	0.0264369	0.121107
P12658	Calbindin (Calbindin D28) (D-28K) (PCD-29) (Spot 35 protein) (Vitamin D-dependent calcium-binding protein. avian-type)	-1.51	-0.60	0.0265792	0.12069
P97371	Proteasome activator complex subunit 1 (11S regulator complex subunit alpha) (REG-alpha) (Activator of multicatalytic protease subunit 1) (Proteasome activator 28 subunit alpha) (PA28a) (PA28alpha)	1.38	0.46	0.0266678	0.120275
Q9DCX2	ATP synthase subunit d. mitochondrial (ATPase subunit d) (ATP synthase peripheral stalk subunit d)	1.42	0.51	0.026732	0.119863
O70252	Heme oxygenase 2 (HO-2) (EC 1.14.14.18)	-1.40	-0.49	0.0268153	0.119454
Q8C522	Endonuclease domain-containing 1 protein (EC 3.1.30.-)	-1.42	-0.50	0.0268465	0.119048
P46935	E3 ubiquitin-protein ligase NEDD4 (EC 2.3.2.26) (HECT-type E3 ubiquitin transferase NEDD4) (Neural precursor cell expressed developmentally down-regulated protein 4) (NEDD-4)	-1.35	-0.44	0.0269712	0.118644
Q61879	Myosin-10 (Cellular myosin heavy chain. type B) (Myosin heavy chain 10) (Myosin heavy chain. non-muscle IIb) (Non-muscle myosin heavy chain B) (NMMHC-B) (Non-muscle myosin heavy chain IIb) (NMMHC II-b) (NMMHC-IIB)	-1.37	-0.46	0.0270702	0.118243
Q99KK9	Histidine--tRNA ligase. mitochondrial (EC 6.1.1.21) (Histidine--tRNA ligase-like) (Histidyl-tRNA synthetase) (HisRS)	1.49	0.58	0.0271866	0.117845
Q8BP40	Lysophosphatidic acid phosphatase type 6 (EC 3.1.3.2) (Acid phosphatase 6. lysophosphatidic) (Acid phosphatase-like protein 1) (PACPL1)	1.53	0.61	0.027197	0.11745
P62082	40S ribosomal protein S7	-5.29	-2.40	0.0272842	0.120401
P51432	1-phosphatidylinositol 4.5-bisphosphate phosphodiesterase beta-3 (EC 3.1.4.11) (Phosphoinositide phospholipase C-beta-3) (Phospholipase C-beta-3) (PLC-beta-3)	-2.13	-1.09	0.0273558	0.12
P15209	BDNF/NT-3 growth factors receptor (EC 2.7.10.1) (GP145-TrkB/GP95-TrkB) (Trk-B) (Neurotrophic tyrosine kinase receptor type 2) (TrkB tyrosine kinase)	-1.40	-0.49	0.0277101	0.119601
O35658	Complement component 1 Q subcomponent-binding protein. mitochondrial (GC1q-R protein) (Glycoprotein gC1qBP) (C1qBP)	-1.58	-0.66	0.0277649	0.119205
Q8BYM5	Neuroligin-3 (Gliotactin homolog)	-1.80	-0.85	0.0281116	0.118812
Q9DBS2	Tumor protein p63-regulated gene 1-like protein (Mossy fiber terminal-associated vertebrate-specific presynaptic protein) (Protein FAM79A)	-1.49	-0.58	0.0283846	0.121711
Q91YE6	Importin-9 (Imp9) (Importin-9a) (Imp9a) (Importin-9b) (Imp9b) (Ran-binding protein 9) (RanBP9)	-1.39	-0.48	0.0285364	0.12459
O89086	RNA-binding protein 3 (RNA-binding motif protein 3)	1.38	0.46	0.0287154	0.127451
Q8BWT1	3-ketoacyl-CoA thiolase. mitochondrial (EC 2.3.1.16) (Acetyl-CoA acetyltransferase) (EC 2.3.1.9) (Acetyl-CoA acyltransferase) (Acyl-CoA hydrolase. mitochondrial) (EC 3.1.2.-) (EC 3.1.2.1) (EC 3.1.2.2) (Beta-ketothiolase) (Mitochondrial 3-oxoacyl-CoA thiolase)	1.34	0.42	0.0289015	0.127036
P26645	Myristoylated alanine-rich C-kinase substrate (MARCKS)	-1.58	-0.66	0.0293344	0.12987
Q99PJ0	Neurotrimin	-1.37	-0.45	0.0296295	0.135922
Q9D0R8	Protein LSM12 homolog	-1.40	-0.48	0.029698	0.135484
Q9WV55	Vesicle-associated membrane protein-associated protein A (VAMP-A) (VAMP-associated protein A) (VAP-A) (33 kDa VAMP-associated protein) (VAP-33)	-1.41	-0.49	0.0298482	0.135048
P54823	Probable ATP-dependent RNA helicase DDX6 (EC 3.6.4.13) (ATP-dependent RNA helicase p54) (DEAD box protein 6) (Oncogene RCK homolog)	-1.42	-0.50	0.0298762	0.134615
Q922J3	CAP-Gly domain-containing linker protein 1 (Cytoplasmic linker protein 170) (CLIP-170) (Restin)	-1.38	-0.46	0.0298851	0.134185
Q9CZ44	NSFL1 cofactor p47 (p97 cofactor p47)	-1.39	-0.47	0.0302132	0.133758
Q6ZWV7	60S ribosomal protein L35	1.44	0.53	0.0302323	0.133333
Q8BMF3	NADP-dependent malic enzyme. mitochondrial (NADP-ME) (EC 1.1.1.40) (Malic enzyme 3)	1.43	0.52	0.0302846	0.132911
Q91XD7	Protein disulfide isomerase Creld1 (EC 5.3.4.1) (Cysteine-rich with EGF-like domain protein 1)	-1.50	-0.59	0.0307201	0.135647
P63168	Dynein light chain 1. cytoplasmic (8 kDa dynein light chain) (DLC8) (Dynein light chain LC8-type 1) (Protein inhibitor of neuronal nitric oxide synthase) (PIN) (mPIN)	-1.93	-0.95	0.0307349	0.13522
Q80XI3	Eukaryotic translation initiation factor 4 gamma 3 (eIF-4-gamma 3) (eIF-4G 3) (eIF4G 3) (eIF-4-gamma II) (eIF4GII)	-1.38	-0.47	0.0307673	0.134796
P50580	Proliferation-associated protein 2G4 (IRES-specific cellular trans-acting factor 45 kDa) (ITAF45) (Mpp1) (Proliferation-associated protein 1) (Protein p38-2G4)	1.33	0.41	0.0309807	0.1375
Q8BPU7	Engulfment and cell motility protein 1 (Protein ced-12 homolog)	-1.50	-0.58	0.0310964	0.137072
Q9D7G0	Ribose-phosphate pyrophosphokinase 1 (EC 2.7.6.1) (Phosphoribosyl pyrophosphate synthase I) (PRS-I)	1.49	0.58	0.0313194	0.139752
Q9JLN9	Serine/threonine-protein kinase mTOR (EC 2.7.11.1) (FK506-binding protein 12-rapamycin complex-associated protein 1) (FKBP12-rapamycin complex-associated protein) (Mammalian target of rapamycin) (mTOR) (Mechanistic target of rapamycin) (Rapamycin target protein 1) (RAPT1)	-1.54	-0.62	0.0315785	0.142415
Q9D855	Cytochrome b-c1 complex subunit 7 (Complex III subunit 7) (Complex III subunit VII) (Ubiquinol-cytochrome c reductase complex 14 kDa protein)	-1.38	-0.46	0.03206	0.141975
P68368	Tubulin alpha-4A chain (Alpha-tubulin 4) (Alpha-tubulin isotype M-alpha-4) (Tubulin alpha-4 chain)	1.41	0.49	0.0321161	0.141538
O89112	Glutathione S-transferase LANCL1 (EC 2.5.1.18) (40 kDa erythrocyte membrane protein) (p40) (LanC-like protein 1)	1.60	0.68	0.0326299	0.147239
Q62283	Tetraspanin-7 (Tspan-7) (Cell surface glycoprotein A15) (PE31) (TALLA homolog) (Transmembrane 4 superfamily member 2) (CD antigen CD231)	-1.39	-0.47	0.032747	0.146789
Q9Z2L6	Multiple inositol polyphosphate phosphatase 1 (EC 3.1.3.62) (2.3-bisphosphoglycerate 3-phosphatase) (2.3-BPG phosphatase) (EC 3.1.3.80) (Inositol (1.3.4.5)-tetrakisphosphate 3-phosphatase) (Ins(1.3.4.5)P(4) 3-phosphatase)	1.53	0.62	0.0327982	0.146341
Q60759	Glutaryl-CoA dehydrogenase. mitochondrial (GCD) (EC 1.3.8.6)	1.44	0.53	0.032847	0.145897
Q9CXZ1	NADH dehydrogenase [ubiquinone] iron-sulfur protein 4. mitochondrial (Complex I-18 kDa) (CI-18 kDa) (Complex I-AQDQ) (CI-AQDQ) (NADH-ubiquinone oxidoreductase 18 kDa subunit)	1.39	0.48	0.0329146	0.145455
Q61335	B-cell receptor-associated protein 31 (BCR-associated protein 31) (Bap31) (p28)	-1.48	-0.57	0.0330312	0.145015
Q6P9K8	Caskin-1 (CASK-interacting protein 1)	-1.27	-0.35	0.0330564	0.144578
Q6ZQ38	Cullin-associated NEDD8-dissociated protein 1 (Cullin-associated and neddylation-dissociated protein 1) (p120 CAND1)	1.30	0.38	0.0333793	0.147147
Q61035	Histidine--tRNA ligase. cytoplasmic (EC 6.1.1.21) (Histidyl-tRNA synthetase) (HisRS)	-1.37	-0.46	0.0334243	0.146707
O35737	Heterogeneous nuclear ribonucleoprotein H (hnRNP H) [Cleaved into: Heterogeneous nuclear ribonucleoprotein H. N-terminally processed]	-1.38	-0.47	0.0336478	0.149254
Q7TMY8	E3 ubiquitin-protein ligase HUWE1 (EC 2.3.2.26) (E3Histone) (HECT. UBA and WWE domain-containing protein 1) (HECT-type E3 ubiquitin transferase HUWE1) (Upstream regulatory element-binding protein 1) (URE-B1) (URE-binding protein 1)	-1.44	-0.53	0.0338448	0.14881
Q3UH68	LIM and calponin homology domains-containing protein 1	-1.33	-0.41	0.0339626	0.148368
P28651	Carbonic anhydrase-related protein (CARP) (Carbonic anhydrase VIII) (CA-VIII)	-1.57	-0.65	0.0341395	0.150888
Q9JKF1	Ras GTPase-activating-like protein IQGAP1	-1.66	-0.73	0.0343237	0.150442
Q91VR5	ATP-dependent RNA helicase DDX1 (EC 3.6.4.13) (DEAD box protein 1)	1.44	0.52	0.0343867	0.15
Q91VR2	ATP synthase subunit gamma. mitochondrial (ATP synthase F1 subunit gamma) (F-ATPase gamma subunit)	1.38	0.47	0.0344998	0.14956
Q91XV3	Brain acid soluble protein 1 (22 kDa neuronal tissue-enriched acidic protein) (Neuronal axonal membrane protein NAP-22)	-1.56	-0.64	0.0346173	0.152047
Q99KR7	Peptidyl-prolyl cis-trans isomerase F. mitochondrial (PPIase F) (EC 5.2.1.8) (Cyclophilin D) (CyP-D) (CypD) (Cyclophilin F) (Rotamase F)	1.44	0.53	0.0346804	0.151603
P61294	Ras-related protein Rab-6B	-1.34	-0.42	0.0348879	0.15407
P15116	Cadherin-2 (Neural cadherin) (N-cadherin) (CD antigen CD325)	-1.93	-0.94	0.035248	0.153623
Q64518	Sarcoplasmic/endoplasmic reticulum calcium ATPase 3 (SERCA3) (SR Ca(2+)-ATPase 3) (EC 7.2.2.10) (Calcium pump 3)	-1.34	-0.43	0.0354148	0.153179
Q99KW9	T-cell immunomodulatory protein (Protein TIP) (Integrin-alpha FG-GAP repeat-containing protein 1) (Linkin)	-2.70	-1.43	0.0357396	0.152738
Q9QYG0	Protein NDRG2 (N-myc downstream-regulated gene 2 protein) (Protein Ndr2)	1.31	0.39	0.0358603	0.155172
P50429	Arylsulfatase B (ASB) (EC 3.1.6.12) (N-acetylgalactosamine-4-sulfatase) (G4S)	-1.31	-0.39	0.0359812	0.154728
Q8VCA8	Secernin-2	-2.43	-1.28	0.0363153	0.157143
Q921H9	Cytochrome c oxidase assembly factor 7 (Beta-lactamase hcp-like protein) (Respiratory chain assembly factor 1) (Sel1 repeat-containing protein 1)	1.36	0.44	0.0365107	0.159544
P61264	Syntaxin-1B	-1.38	-0.47	0.0366238	0.159091
Q05920	Pyruvate carboxylase. mitochondrial (EC 6.4.1.1) (Pyruvic carboxylase) (PCB)	1.32	0.40	0.0367592	0.15864
D3YZU1	SH3 and multiple ankyrin repeat domains protein 1 (Shank1)	-1.38	-0.47	0.0367713	0.158192
Q91ZU6	Dystonin (Bullous pemphigoid antigen 1) (BPA) (Dystonia musculorum protein) (Hemidesmosomal plaque protein) (Microtubule actin cross-linking factor 2)	-1.29	-0.36	0.0369153	0.157746
Q3V3V9	Capping protein. Arp2/3 and myosin-I linker protein 2 (Capping protein regulator and myosin 1 linker 2) (F-actin-uncapping protein RLTPR) (Leucine-rich repeat-containing protein 16C) (RGD. leucine-rich repeat. tropomodulin and proline-rich-containing protein)	-1.34	-0.42	0.0371456	0.157303
Q9D819	Inorganic pyrophosphatase (EC 3.6.1.1) (Pyrophosphate phospho-hydrolase) (PPase)	-1.39	-0.48	0.0375238	0.156863
Q9DB43	Zinc finger protein-like 1	2.05	1.04	0.0376387	0.156425
O08688	Calpain-5 (EC 3.4.22.-) (New calpain 3) (nCL-3)	-1.41	-0.49	0.0376894	0.155989
Q6P069	Sorcin	1.36	0.45	0.0381966	0.158333
Q62186	Translocon-associated protein subunit delta (TRAP-delta) (Signal sequence receptor subunit delta) (SSR-delta)	-2.41	-1.27	0.0382092	0.157895
P35486	Pyruvate dehydrogenase E1 component subunit alpha. somatic form. mitochondrial (EC 1.2.4.1) (PDHE1-A type I)	1.33	0.41	0.03842	0.157459
P17751	Triosephosphate isomerase (TIM) (EC 5.3.1.1) (Methylglyoxal synthase) (EC 4.2.3.3) (Triose-phosphate isomerase)	-1.28	-0.36	0.0384426	0.157025
Q61543	Golgi apparatus protein 1 (E-selectin ligand 1) (ESL-1) (Selel) (Golgi sialoglycoprotein MG-160)	1.36	0.45	0.0387044	0.156593
Q8K183	Pyridoxal kinase (EC 2.7.1.35) (Pyridoxine kinase)	1.34	0.43	0.038891	0.156164
P52196	Thiosulfate sulfurtransferase (EC 2.8.1.1) (Rhodanese)	1.33	0.41	0.0388989	0.155738
Q9CR51	V-type proton ATPase subunit G 1 (V-ATPase subunit G 1) (V-ATPase 13 kDa subunit 1) (Vacuolar proton pump subunit G 1)	-1.51	-0.59	0.0390412	0.155313
Q9Z2W8	Glutamate receptor 4 (GluR-4) (GluR4) (AMPA-selective glutamate receptor 4) (GluR-D) (Glutamate receptor ionotropic. AMPA 4) (GluA4)	1.27	0.35	0.0391378	0.154891
P14231	Sodium/potassium-transporting ATPase subunit beta-2 (Adhesion molecule in glia) (AMOG) (Sodium/potassium-dependent ATPase subunit beta-2)	1.40	0.48	0.039183	0.154472
P63040	Complexin-1 (921-S) (Complexin I) (CPX I) (Synaphin-2)	-1.53	-0.61	0.039476	0.159459
Q8BNW9	Kelch repeat and BTB domain-containing protein 11	-2.12	-1.08	0.039481	0.15903
P67984	60S ribosomal protein L22 (Heparin-binding protein HBp15)	1.47	0.55	0.0396961	0.158602
Q9Z1Q5	Chloride intracellular channel protein 1 (Nuclear chloride ion channel 27) (NCC27)	1.43	0.52	0.0398734	0.158177
Q80UP8	Sodium-dependent phosphate transporter 2 (Phosphate transporter 2) (PiT-2) (Solute carrier family 20 member 2) (Type III sodium-dependent phosphate transporter)	-1.46	-0.55	0.0400781	0.157754
Q3UGS4	Mapk-regulated corepressor-interacting protein 1 (Protein FAM195B)	-1.38	-0.46	0.0401038	0.157333
Q9WTT4	V-type proton ATPase subunit G 2 (V-ATPase subunit G 2) (V-ATPase 13 kDa subunit 2) (Vacuolar proton pump subunit G 2)	1.60	0.68	0.0405733	0.159574
P00920	Carbonic anhydrase 2 (EC 4.2.1.1) (Carbonate dehydratase II) (Carbonic anhydrase II) (CA-II)	-1.60	-0.68	0.040699	0.159151
Q6P3A8	2-oxoisovalerate dehydrogenase subunit beta. mitochondrial (EC 1.2.4.4) (Branched-chain alpha-keto acid dehydrogenase E1 component beta chain) (BCKDE1B) (BCKDH E1-beta)	1.83	0.87	0.0408313	0.15873
Q6ZWY8	Thymosin beta-10	-1.54	-0.62	0.0408544	0.158311
Q61735	Leukocyte surface antigen CD47 (Integrin-associated protein) (IAP) (CD antigen CD47)	-1.34	-0.42	0.0408962	0.157895
Q8BYJ6	TBC1 domain family member 4 (Akt substrate of 160 kDa) (AS160)	-1.4	-0.48	0.0410861	0.15748
Q9CY16	28S ribosomal protein S28. mitochondrial (MRP-S28) (S28mt)	1.64	0.71	0.0411326	0.157068
Q9CPR5	39S ribosomal protein L15. mitochondrial (L15mt) (MRP-L15)	1.38	0.47	0.0411559	0.159269
Q9D172	Glutamine amidotransferase-like class 1 domain-containing protein 3A. mitochondrial	1.41	0.50	0.0412161	0.158854
P53996	Cellular nucleic acid-binding protein (CNBP) (Zinc finger protein 9)	1.36	0.44	0.0413432	0.158442
Q8VCF0	Mitochondrial antiviral-signaling protein (MAVS) (CARD adapter inducing interferon beta) (Cardif) (Interferon beta promoter stimulator protein 1) (IPS-1) (Virus-induced-signaling adapter) (VISA)	-2.01	-1.00	0.0416832	0.160622
Q99KI0	Aconitate hydratase. mitochondrial (Aconitase) (EC 4.2.1.3) (Citrate hydro-lyase)	1.27	0.35	0.0417128	0.160207
Q02357	Ankyrin-1 (ANK-1) (Erythrocyte ankyrin)	-1.33	-0.41	0.0418367	0.159794
Q8BY87	Ubiquitin carboxyl-terminal hydrolase 47 (EC 3.4.19.12) (Deubiquitinating enzyme 47) (Ubiquitin thioesterase 47) (Ubiquitin-specific-processing protease 47)	-1.41	-0.50	0.0419203	0.159383
Q9R0K7	Plasma membrane calcium-transporting ATPase 2 (PMCA2) (EC 7.2.2.10) (Plasma membrane calcium ATPase isoform 2) (Plasma membrane calcium pump isoform 2)	-1.29	-0.37	0.0421409	0.158974
Q9DAK9	14 kDa phosphohistidine phosphatase (EC 3.9.1.3) (Phosphohistidine phosphatase 1) (PHPT1) (Protein histidine phosphatase) (PHP)	-1.35	-0.44	0.0422137	0.158568
P10639	Thioredoxin (Trx) (ATL-derived factor) (ADF)	-1.47	-0.56	0.0422218	0.158163
Q91ZX7	Prolow-density lipoprotein receptor-related protein 1 (LRP-1) (Alpha-2-macroglobulin receptor) (A2MR) (CD antigen CD91) [Cleaved into: Low-density lipoprotein receptor-related protein 1 85 kDa subunit (LRP-85); Low-density lipoprotein receptor-related protein 1 515 kDa subunit (LRP-515); Low-density lipoprotein receptor-related protein 1 intracellular domain (LRPICD)]	-1.27	-0.34	0.0422549	0.157761
P53810	Phosphatidylinositol transfer protein alpha isoform (PI-TP-alpha) (PtdIns transfer protein alpha) (PtdInsTP alpha)	-1.32	-0.40	0.0422806	0.15736
Q78YZ6	Short coiled-coil protein	-3.72	-1.89	0.0423241	0.156962
Q80VP1	Epsin-1 (EPS-15-interacting protein 1) (Intersectin-EH-binding protein 1) (Ibp1)	-1.75	-0.81	0.0423608	0.156566
Q9QZF2	Glypican-1 [Cleaved into: Secreted glypican-1]	1.29	0.37	0.0427189	0.156171
Q6PH08	ERC protein 2 (CAZ-associated structural protein 1) (CAST1)	-1.45	-0.54	0.042738	0.158291
Q61425	Hydroxyacyl-coenzyme A dehydrogenase. mitochondrial (HCDH) (EC 1.1.1.35) (Medium and short-chain L-3-hydroxyacyl-coenzyme A dehydrogenase) (Short-chain 3-hydroxyacyl-CoA dehydrogenase)	1.40	0.48	0.0428541	0.157895
Q6NSW3	A-kinase anchor protein SPHKAP (SPHK1-interactor and AKAP domain-containing protein)	-1.36	-0.44	0.0429027	0.1575
Q9CXW4	60S ribosomal protein L11	1.43	0.51	0.0429141	0.157107
P53026	60S ribosomal protein L10a (CSA-19) (Neural precursor cell expressed developmentally down-regulated protein 6) (NEDD-6)	1.41	0.49	0.0429952	0.156716
Q8K2C9	Very-long-chain (3R)-3-hydroxyacyl-CoA dehydratase 3 (EC 4.2.1.134) (3-hydroxyacyl-CoA dehydratase 3) (HACD3) (Butyrate-induced protein 1) (B-ind1) (Protein-tyrosine phosphatase-like A domain-containing protein 1)	-1.88	-0.91	0.043004	0.156328
O55042	Alpha-synuclein (Non-A beta component of AD amyloid) (Non-A4 component of amyloid precursor) (NACP)	1.33	0.41	0.0432565	0.158416
Q80VL1	Tudor and KH domain-containing protein (Tudor domain-containing protein 2)	1.33	0.41	0.043598	0.160494
Q6A039	TBC1 domain family member 12	-1.53	-0.62	0.0438517	0.160099
P97434	Myosin phosphatase Rho-interacting protein (Rho-interacting protein 3) (RIP3) (p116Rip)	-1.26	-0.34	0.0439645	0.162162
Q9QXZ0	Microtubule-actin cross-linking factor 1 (Actin cross-linking family 7)	-1.26	-0.33	0.0440992	0.161765
Q7TMF3	NADH dehydrogenase [ubiquinone] 1 alpha subcomplex subunit 12 (Complex I-B17.2) (CI-B17.2) (CIB17.2) (NADH-ubiquinone oxidoreductase subunit B17.2)	1.33	0.41	0.0442375	0.161369
Q3SXD3	5'-deoxynucleotidase HDDC2 (EC 3.1.3.89) (HD domain-containing protein 2)	-1.36	-0.45	0.0443486	0.160976
P04104	Keratin. type II cytoskeletal 1 (67 kDa cytokeratin) (Cytokeratin-1) (CK-1) (Keratin-1) (K1) (Type-II keratin Kb1)	-1.65	-0.72	0.044639	0.163017
E9PUL5	Proline-rich transmembrane protein 2 (Dispanin subfamily B member 3) (DSPB3)	-1.39	-0.48	0.0448077	0.162621
P63024	Vesicle-associated membrane protein 3 (VAMP-3) (Cellubrevin) (CEB) (Synaptobrevin-3)	-1.48	-0.56	0.0450773	0.162228
Q06335	Amyloid-like protein 2 (APLP-2) (CDEI box-binding protein) (CDEBP)	1.35	0.43	0.0451035	0.161836
Q810U3	Neurofascin	-1.27	-0.35	0.045208	0.161446
Q9JII6	Aldo-keto reductase family 1 member A1 (EC 1.1.1.2) (EC 1.1.1.33) (EC 1.1.1.372) (EC 1.1.1.54) (Alcohol dehydrogenase [NADP(+)]) (Aldehyde reductase) (Glucuronate reductase) (EC 1.1.1.19) (Glucuronolactone reductase) (EC 1.1.1.20)	-1.45	-0.54	0.0453479	0.163462
P61750	ADP-ribosylation factor 4	-2.82	-1.5	0.0453567	0.16307
P70698	CTP synthase 1 (EC 6.3.4.2) (CTP synthetase 1) (UTP--ammonia ligase 1)	-1.30	-0.38	0.0454036	0.162679
Q8VCW8	Medium-chain acyl-CoA ligase ACSF2. mitochondrial (EC 6.2.1.2)	1.41	0.49	0.0457118	0.162291
P51174	Long-chain specific acyl-CoA dehydrogenase. mitochondrial (LCAD) (EC 1.3.8.8)	1.32	0.40	0.0457287	0.161905
Q8K2Q7	BRO1 domain-containing protein BROX (BRO1 domain- and CAAX motif-containing protein)	1.47	0.56	0.0467689	0.166271
Q9JMK2	Casein kinase I isoform epsilon (CKI-epsilon) (CKIe) (EC 2.7.11.1)	-1.32	-0.40	0.0473344	0.168246
P14115	60S ribosomal protein L27a (L29)	1.43	0.52	0.0473779	0.167849
P61202	COP9 signalosome complex subunit 2 (SGN2) (Signalosome subunit 2) (Alien homolog) (JAB1-containing signalosome subunit 2) (Thyroid receptor-interacting protein 15) (TR-interacting protein 15) (TRIP-15)	-1.39	-0.47	0.0480597	0.169811
P35802	Neuronal membrane glycoprotein M6-a (M6a)	1.27	0.35	0.0481004	0.169412
Q99J45	Nuclear receptor-binding protein (HLS7-interacting protein kinase) (MLF1 adapter molecule)	-1.41	-0.49	0.0484215	0.169014
Q9DB20	ATP synthase subunit O. mitochondrial (ATP synthase peripheral stalk subunit OSCP) (Oligomycin sensitivity conferral protein) (OSCP)	1.37	0.45	0.0485907	0.17096
Q9QXT0	Protein canopy homolog 2 (MIR-interacting saposin-like protein) (Putative secreted protein ZSIG9) (Transmembrane protein 4)	1.55	0.64	0.0487827	0.170561
O89051	Integral membrane protein 2B (Immature BRI2) (imBRI2) (Protein E25B) (Transmembrane protein BRI) (Bri) [Cleaved into: BRI2. membrane form (Mature BRI2) (mBRI2); BRI2 intracellular domain (BRI2 ICD); BRI2C. soluble form; Bri23 peptide (Bri2-23) (ABri23) (C-terminal peptide) (P23 peptide)]	-1.33	-0.41	0.0487877	0.170163
Q8BW86	Rho guanine nucleotide exchange factor 33	-1.29	-0.36	0.0488555	0.169767
P63044	Vesicle-associated membrane protein 2 (VAMP-2) (Synaptobrevin-2)	-1.64	-0.71	0.0489186	0.169374
Q6IRU2	Tropomyosin alpha-4 chain (Tropomyosin-4)	-1.38	-0.47	0.0489367	0.168981
P80313	T-complex protein 1 subunit eta (TCP-1-eta) (CCT-eta)	1.32	0.40	0.0490628	0.17321
E1U8D0	Protein SOGA1 (SOGA family member 1) (Suppressor of glucose by autophagy) (Suppressor of glucose. autophagy-associated protein 1) [Cleaved into: N-terminal form; C-terminal 80 kDa form (80-kDa SOGA fragment)]	-1.36	-0.44	0.0491954	0.175115
Q9QZE5	Coatomer subunit gamma-1 (Gamma-1-coat protein) (Gamma-1-COP)	1.34	0.42	0.0499783	0.177011
O70435	Proteasome subunit alpha type-3 (EC 3.4.25.1) (Macropain subunit C8) (Multicatalytic endopeptidase complex subunit C8) (Proteasome component C8) (Proteasome subunit K)	1.35	0.44	0.0501449	0.176606
Q8BGX2	Mitochondrial import inner membrane translocase subunit Tim29 (TIM29)	-1.26	-0.34	0.0504265	0.176201
Q9ESN9	C-Jun-amino-terminal kinase-interacting protein 3 (JIP-3) (JNK-interacting protein 3) (JNK MAP kinase scaffold protein 3) (JNK/SAPK-associated protein 1) (JSAP1) (Mitogen-activated protein kinase 8-interacting protein 3) (Sunday driver 2)	-1.32	-0.40	0.0508058	0.175799
P62880	Guanine nucleotide-binding protein G(I)/G(S)/G(T) subunit beta-2 (G protein subunit beta-2) (Transducin beta chain 2)	1.28	0.36	0.0510278	0.177677
P83940	Elongin-C (EloC) (Elongin 15 kDa subunit) (RNA polymerase II transcription factor SIII subunit C) (SIII p15) (Stromal membrane-associated protein SMAP1B homolog) (Transcription elongation factor B polypeptide 1)	-1.3	-0.37	0.0512811	0.177273
Q9WUM3	Coronin-1B (Coronin-2)	-1.31	-0.39	0.051421	0.179138
Q99L04	Dehydrogenase/reductase SDR family member 1 (EC 1.1.-.-)	1.34	0.42	0.0515657	0.180995
Q9CYG7	Mitochondrial import receptor subunit TOM34 (Translocase of outer membrane 34 kDa subunit)	1.43	0.52	0.051684	0.180587
P05480	Neuronal proto-oncogene tyrosine-protein kinase Src (EC 2.7.10.2) (Proto-oncogene c-Src) (pp60c-src) (p60-Src)	1.28	0.36	0.0518772	0.18018
Q9Z0P4	Paralemmin-1 (Paralemmin)	-1.34	-0.42	0.0519826	0.180899
A2AI08	Taperin	-1.29	-0.36	0.0519936	0.180493
Q8C0I1	Alkyldihydroxyacetonephosphate synthase. peroxisomal (Alkyl-DHAP synthase) (EC 2.5.1.26) (Alkylglycerone-phosphate synthase)	-1.42	-0.50	0.0519986	0.180089
Q7TNC4	Putative RNA-binding protein Luc7-like 2 (CGI-74 homolog)	1.86	0.9	0.0520283	0.179688
Q9D6Y7	Mitochondrial peptide methionine sulfoxide reductase (EC 1.8.4.11) (Peptide-methionine (S)-S-oxide reductase) (Peptide Met(O) reductase) (Protein-methionine-S-oxide reductase) (PMSR)	-1.31	-0.39	0.0523546	0.179287
Q9DC50	Peroxisomal carnitine O-octanoyltransferase (COT) (EC 2.3.1.137)	-2.02	-1.01	0.0523701	0.18
Q9DBL1	Short/branched chain specific acyl-CoA dehydrogenase. mitochondrial (SBCAD) (EC 1.3.8.5) (2-methyl branched chain acyl-CoA dehydrogenase) (2-MEBCAD) (2-methylbutyryl-coenzyme A dehydrogenase) (2-methylbutyryl-CoA dehydrogenase)	1.30	0.38	0.0524524	0.179601
Q9WTL7	Acyl-protein thioesterase 2 (APT-2) (EC 3.1.2.-) (Lysophospholipase 2) (Lysophospholipase II) (LPL-II) (LysoPLA II) (mLyso II)	1.48	0.57	0.0525876	0.18031
Q3UNZ8	Quinone oxidoreductase-like protein 2 (EC 1.-.-.-) (Zeta-crystallin homolog 2)	1.40	0.48	0.0527732	0.179912
P16858	Glyceraldehyde-3-phosphate dehydrogenase (GAPDH) (EC 1.2.1.12) (Peptidyl-cysteine S-nitrosylase GAPDH) (EC 2.6.99.-)	1.24	0.31	0.0528391	0.179515
Q9CQW2	ADP-ribosylation factor-like protein 8B (ADP-ribosylation factor-like protein 10C) (Novel small G protein indispensable for equal chromosome segregation 1)	-1.29	-0.36	0.0531821	0.181319
Q9QZ06	Toll-interacting protein	-1.27	-0.35	0.0532639	0.180921
P39447	Tight junction protein ZO-1 (Tight junction protein 1) (Zona occludens protein 1) (Zonula occludens protein 1)	-1.27	-0.35	0.0537016	0.182713
Q62277	Synaptophysin (BM89 antigen) (Major synaptic vesicle protein p38)	1.43	0.52	0.0538327	0.183406
Q8WTY4	Anamorsin (Cytokine-induced apoptosis inhibitor 1) (Fe-S cluster assembly protein DRE2 homolog)	-1.34	-0.42	0.0539981	0.183007
Q9QYR6	Microtubule-associated protein 1A (MAP-1A) [Cleaved into: MAP1A heavy chain; MAP1 light chain LC2]	-1.27	-0.34	0.0543363	0.182609
Q6PDL0	Cytoplasmic dynein 1 light intermediate chain 2 (Dynein light intermediate chain 2. cytosolic)	-1.29	-0.37	0.0547587	0.186551
Q9JHW2	Omega-amidase NIT2 (EC 3.5.1.3) (Nitrilase homolog 2)	1.30	0.38	0.0549838	0.186147
Q9D0S9	Histidine triad nucleotide-binding protein 2. mitochondrial (HINT-2) (EC 3.-.-.-) (HINT-3)	-1.79	-0.84	0.0553348	0.190065
Q60841	Reelin (EC 3.4.21.-) (Reeler protein)	1.40	0.49	0.0553729	0.189655
O35295	Transcriptional activator protein Pur-beta (Purine-rich element-binding protein B) (Vascular actin single-stranded DNA-binding factor 2 p44 component)	-1.43	-0.51	0.0553822	0.189247
Q8BGY2	Eukaryotic translation initiation factor 5A-2 (eIF-5A-2) (eIF-5A2) (Eukaryotic initiation factor 5A isoform 2)	-1.32	-0.40	0.0558698	0.190987
P48453	Serine/threonine-protein phosphatase 2B catalytic subunit beta isoform (EC 3.1.3.16) (CAM-PRP catalytic subunit) (Calmodulin-dependent calcineurin A subunit beta isoform) (CNA beta)	-1.24	-0.31	0.0560371	0.190578
Q8CAA7	Glucose 1.6-bisphosphate synthase (EC 2.7.1.106) (Phosphoglucomutase-2-like 1)	-1.32	-0.40	0.0563008	0.190171
Q923T9	Calcium/calmodulin-dependent protein kinase type II subunit gamma (CaM kinase II subunit gamma) (CaMK-II subunit gamma) (EC 2.7.11.17)	1.63	0.71	0.0564769	0.189765
Q921G7	Electron transfer flavoprotein-ubiquinone oxidoreductase. mitochondrial (ETF-QO) (ETF-ubiquinone oxidoreductase) (EC 1.5.5.1) (Electron-transferring-flavoprotein dehydrogenase) (ETF dehydrogenase)	1.31	0.39	0.0566597	0.189362
Q8BGT8	Phytanoyl-CoA hydroxylase-interacting protein-like	-1.30	-0.37	0.0567251	0.18896
Q62393	Tumor protein D52 (mD52)	1.35	0.43	0.0567596	0.188559
P97300	Neuroplastin (Stromal cell-derived receptor 1) (SDR-1)	-1.37	-0.46	0.0569902	0.190275
Q61753	D-3-phosphoglycerate dehydrogenase (3-PGDH) (EC 1.1.1.95) (A10)	1.27	0.34	0.0579617	0.194093
Q91ZH7	Phospholipase ABHD3 (EC 3.1.1.32) (EC 3.1.1.4) (Abhydrolase domain-containing protein 3) (Lung alpha/beta hydrolase 3) (MmLABH3)	-1.30	-0.38	0.0580833	0.193684
O35874	Neutral amino acid transporter A (Alanine/serine/cysteine/threonine transporter 1) (ASCT-1) (SATT) (Solute carrier family 1 member 4)	-1.37	-0.46	0.0583901	0.194328
Q62417	Sorbin and SH3 domain-containing protein 1 (Ponsin) (SH3 domain protein 5) (SH3P12) (c-Cbl-associated protein) (CAP)	-1.32	-0.40	0.0585566	0.19392
P05064	Fructose-bisphosphate aldolase A (EC 4.1.2.13) (Aldolase 1) (Muscle-type aldolase)	1.30	0.37	0.0585842	0.193515
O08917	Flotillin-1	-1.29	-0.37	0.0585892	0.193111
Q8R0A7	Uncharacterized protein KIAA0513	-1.33	-0.41	0.0589096	0.19375
A2APV2	Formin-like protein 2 (Protein Man)	-1.47	-0.56	0.0589305	0.193347
Q9ERG2	Striatin-3 (Cell cycle autoantigen SG2NA) (S/G2 antigen)	-1.30	-0.38	0.0591409	0.193983
Q91ZP9	N-terminal EF-hand calcium-binding protein 2 (EF-hand calcium-binding protein 2) (Neuronal calcium-binding protein 2)	-1.30	-0.38	0.0593037	0.194617
Q9Z218	Dipeptidyl aminopeptidase-like protein 6 (DPPX) (Dipeptidyl aminopeptidase-related protein) (Dipeptidyl peptidase 6) (Dipeptidyl peptidase IV-like protein) (Dipeptidyl peptidase VI) (DPP VI)	-1.27	-0.35	0.0594407	0.194215
Q8K4Z3	NAD(P)H-hydrate epimerase (EC 5.1.99.6) (Apolipoprotein A-I-binding protein) (AI-BP) (NAD(P)HX epimerase)	1.39	0.47	0.0595024	0.193814
Q9ERS2	NADH dehydrogenase [ubiquinone] 1 alpha subcomplex subunit 13 (Cell death regulatory protein GRIM-19) (Complex I-B16.6) (CI-B16.6) (Gene associated with retinoic and interferon-induced mortality 19 protein) (GRIM-19) (Gene associated with retinoic and IFN-induced mortality 19 protein) (NADH-ubiquinone oxidoreductase B16.6 subunit)	-1.32	-0.40	0.059609	0.193416
Q9WVJ2	26S proteasome non-ATPase regulatory subunit 13 (26S proteasome regulatory subunit RPN9) (26S proteasome regulatory subunit S11) (26S proteasome regulatory subunit p40.5)	1.73	0.79	0.0597858	0.193018
Q8BP67	60S ribosomal protein L24	1.54	0.63	0.0598843	0.193648
Q7TQI3	Ubiquitin thioesterase OTUB1 (EC 3.4.19.12) (Deubiquitinating enzyme OTUB1) (OTU domain-containing ubiquitin aldehyde-binding protein 1) (Otubain-1) (Ubiquitin-specific-processing protease OTUB1)	-1.29	-0.37	0.0604241	0.195297
Q8K354	Carbonyl reductase [NADPH] 3 (EC 1.1.1.184) (NADPH-dependent carbonyl reductase 3)	-1.28	-0.36	0.0605524	0.194898
Q60865	Caprin-1 (Cytoplasmic activation- and proliferation-associated protein 1) (GPI-anchored membrane protein 1) (GPI-anchored protein p137) (GPI-p137) (p137GPI) (Membrane component chromosome 11 surface marker 1) (RNA granule protein 105)	-1.31	-0.39	0.0609205	0.196538
P0C192	Leucine-rich repeat-containing protein 4B (Netrin-G3 ligand) (NGL-3)	1.25	0.32	0.0612875	0.197154
Q8K1M6	Dynamin-1-like protein (EC 3.6.5.5) (Dynamin family member proline-rich carboxyl-terminal domain less) (Dymple) (Dynamin-related protein 1)	-1.27	-0.34	0.0614039	0.196755
Q8BLF1	Neutral cholesterol ester hydrolase 1 (NCEH) (EC 3.1.1.-) (Arylacetamide deacetylase-like 1) (Chlorpyrifos oxon-binding protein) (CPO-BP)	-1.32	-0.40	0.0614119	0.196356
Q921M7	CYFIP-related Rac1 interactor B (Protein FAM49B)	-1.32	-0.40	0.0614998	0.19596
Q9WV92	Band 4.1-like protein 3 (4.1B) (Differentially expressed in adenocarcinoma of the lung protein 1) (DAL-1) (DAL1P) (mDAL-1) [Cleaved into: Band 4.1-like protein 3. N-terminally processed]	-1.27	-0.35	0.0615497	0.195565
Q03141	MAP/microtubule affinity-regulating kinase 3 (EC 2.7.11.1) (ELKL motif kinase 2) (EMK-2) (MPK-10)	-1.30	-0.38	0.0618363	0.196177
Q99KF1	Transmembrane emp24 domain-containing protein 9 (Glycoprotein 25L2) (p24 family protein alpha-2) (p24alpha2)	1.34	0.43	0.0619631	0.196787
Q60932	Voltage-dependent anion-selective channel protein 1 (VDAC-1) (mVDAC1) (Outer mitochondrial membrane protein porin 1) (Plasmalemmal porin) (Voltage-dependent anion-selective channel protein 5) (VDAC-5) (mVDAC5)	1.26	0.34	0.0620174	0.197395
P97797	Tyrosine-protein phosphatase non-receptor type substrate 1 (SHP substrate 1) (SHPS-1) (Brain Ig-like molecule with tyrosine-based activation motifs) (Bit) (CD172 antigen-like family member A) (Inhibitory receptor SHPS-1) (MyD-1 antigen) (Signal-regulatory protein alpha-1) (Sirp-alpha-1) (mSIRP-alpha1) (p84) (CD antigen CD172a)	1.31	0.39	0.0621587	0.197
Q8CJ19	[F-actin]-monooxygenase MICAL3 (EC 1.14.13.225) (Molecule interacting with CasL protein 3) (MICAL-3)	-1.34	-0.42	0.0625795	0.198603
Q5RJI5	Serine/threonine-protein kinase BRSK1 (EC 2.7.11.1) (EC 2.7.11.26) (Brain-specific serine/threonine-protein kinase 1) (BR serine/threonine-protein kinase 1) (Serine/threonine-protein kinase SAD-B)	-1.24	-0.32	0.0631004	0.199203
Q8BMS1	Trifunctional enzyme subunit alpha. mitochondrial (Monolysocardiolipin acyltransferase) (EC 2.3.1.-) (TP-alpha) [Includes: Long-chain enoyl-CoA hydratase (EC 4.2.1.17); Long chain 3-hydroxyacyl-CoA dehydrogenase (EC 1.1.1.211)]	1.24	0.32	0.0633386	0.200795
Q8VD04	GRIP1-associated protein 1 (GRASP-1) (HCMV-interacting protein) [Cleaved into: GRASP-1 C-terminal chain (30kDa C-terminus form)]	-1.34	-0.42	0.0633529	0.200397
Q9WTP7	GTP:AMP phosphotransferase AK3. mitochondrial (EC 2.7.4.10) (Adenylate kinase 3) (AK 3) (Adenylate kinase 3 alpha-like 1)	1.47	0.56	0.0634976	0.2
G5E8K5	Ankyrin-3 (ANK-3) (Ankyrin-G)	-1.21	-0.28	0.0640845	0.201581
Q9EQI8	39S ribosomal protein L46. mitochondrial (L46mt) (MRP-L46)	1.30	0.38	0.0641528	0.201183
Q9DCT2	NADH dehydrogenase [ubiquinone] iron-sulfur protein 3. mitochondrial (EC 7.1.1.2) (Complex I-30kD) (CI-30kD) (NADH-ubiquinone oxidoreductase 30 kDa subunit)	1.41	0.49	0.0644643	0.202756
Q9Z2U0	Proteasome subunit alpha type-7 (EC 3.4.25.1) (Proteasome subunit RC6-1)	-1.44	-0.53	0.0646466	0.204322
P68033	Actin. alpha cardiac muscle 1 (Alpha-cardiac actin) [Cleaved into: Actin. alpha cardiac muscle 1. intermediate form]	-1.33	-0.42	0.0647737	0.203922
Q9R0P9	Ubiquitin carboxyl-terminal hydrolase isozyme L1 (UCH-L1) (EC 3.4.19.12) (Neuron cytoplasmic protein 9.5) (PGP 9.5) (PGP9.5) (Ubiquitin thioesterase L1)	-1.27	-0.34	0.0651254	0.205479
Q62108	Disks large homolog 4 (Postsynaptic density protein 95) (PSD-95) (Synapse-associated protein 90) (SAP-90) (SAP90)	-1.32	-0.40	0.0651304	0.205078
O70318	Band 4.1-like protein 2 (Generally expressed protein 4.1) (4.1G)	-1.28	-0.36	0.0653986	0.206628
P56480	ATP synthase subunit beta. mitochondrial (EC 7.1.2.2) (ATP synthase F1 subunit beta)	1.30	0.38	0.0658705	0.208171
Q8CDG3	Deubiquitinating protein VCIP135 (EC 3.4.19.12) (Valosin-containing protein p97/p47 complex-interacting protein 1) (Valosin-containing protein p97/p47 complex-interacting protein p135)	1.22	0.29	0.0662244	0.209709
O55022	Membrane-associated progesterone receptor component 1 (mPR)	-1.40	-0.48	0.0662363	0.209302
P51863	V-type proton ATPase subunit d 1 (V-ATPase subunit d 1) (P39) (Physophilin) (V-ATPase 40 kDa accessory protein) (V-ATPase AC39 subunit) (Vacuolar proton pump subunit d 1)	-1.28	-0.36	0.0666561	0.208897
P47911	60S ribosomal protein L6 (TAX-responsive enhancer element-binding protein 107) (TAXREB107)	1.40	0.49	0.0666642	0.208494
O55029	Coatomer subunit beta' (Beta'-coat protein) (Beta'-COP) (p102)	1.27	0.35	0.0668234	0.208092
Q8CBE3	WD repeat-containing protein 37	1.27	0.35	0.0669291	0.207692
Q9JKB1	Ubiquitin carboxyl-terminal hydrolase isozyme L3 (UCH-L3) (EC 3.4.19.12) (Ubiquitin thioesterase L3)	-1.22	-0.29	0.0675931	0.209213
P12787	Cytochrome c oxidase subunit 5A. mitochondrial (Cytochrome c oxidase polypeptide Va)	1.35	0.44	0.0676145	0.208812
Q9CZR8	Elongation factor Ts. mitochondrial (EF-Ts) (EF-TsMt)	1.31	0.39	0.0676478	0.208413
Q9Z2I8	Succinate--CoA ligase [GDP-forming] subunit beta. mitochondrial (EC 6.2.1.4) (GTP-specific succinyl-CoA synthetase subunit beta) (G-SCS) (GTPSCS) (Succinyl-CoA synthetase beta-G chain) (SCS-betaG)	1.27	0.35	0.0677442	0.208015
Q8K010	5-oxoprolinase (EC 3.5.2.9) (5-oxo-L-prolinase) (5-OPase) (Pyroglutamase)	1.46	0.54	0.068105	0.209524
P42208	Septin-2 (Neural precursor cell expressed developmentally down-regulated protein 5) (NEDD-5)	1.24	0.31	0.0684191	0.211027
P13595	Neural cell adhesion molecule 1 (N-CAM-1) (NCAM-1) (CD antigen CD56)	-1.24	-0.31	0.0686119	0.212524
Q99LI8	Hepatocyte growth factor-regulated tyrosine kinase substrate	-1.23	-0.3	0.0687201	0.212121
P30275	Creatine kinase U-type. mitochondrial (EC 2.7.3.2) (Acidic-type mitochondrial creatine kinase) (Mia-CK) (Ubiquitous mitochondrial creatine kinase) (U-MtCK)	1.27	0.34	0.0687506	0.21172
Q99104	Unconventional myosin-Va (Dilute myosin heavy chain. non-muscle)	-1.21	-0.28	0.0688372	0.211321
O70228	Probable phospholipid-transporting ATPase IIA (EC 7.6.2.1) (ATPase class II type 9A)	-1.30	-0.38	0.0690673	0.212806
Q62443	Neuronal pentraxin-1 (NP1) (Neuronal pentraxin I) (NP-I)	-1.32	-0.40	0.0692846	0.214286
O89001	Carboxypeptidase D (EC 3.4.17.22) (Metallocarboxypeptidase D) (gp180)	1.41	0.50	0.0693103	0.213884
Q60597	2-oxoglutarate dehydrogenase. mitochondrial (EC 1.2.4.2) (2-oxoglutarate dehydrogenase complex component E1) (OGDC-E1) (Alpha-ketoglutarate dehydrogenase)	1.25	0.33	0.0696278	0.213483
Q60676	Serine/threonine-protein phosphatase 5 (PP5) (EC 3.1.3.16) (Protein phosphatase T) (PPT)	1.26	0.33	0.0697796	0.213084
Q9D358	Low molecular weight phosphotyrosine protein phosphatase (LMW-PTP) (LMW-PTPase) (EC 3.1.3.48) (Low molecular weight cytosolic acid phosphatase) (EC 3.1.3.2)	-1.30	-0.38	0.0703046	0.214552
Q920E5	Farnesyl pyrophosphate synthase (FPP synthase) (FPS) (EC 2.5.1.10) ((2E.6E)-farnesyl diphosphate synthase) (Cholesterol-regulated 39 kDa protein) (CR 39) (Dimethylallyltranstransferase) (EC 2.5.1.1) (Farnesyl diphosphate synthase) (Geranyltranstransferase)	-1.26	-0.34	0.0707739	0.216015
O88696	ATP-dependent Clp protease proteolytic subunit. mitochondrial (EC 3.4.21.92) (Endopeptidase Clp)	-1.40	-0.48	0.0709557	0.215613
Q80TJ1	Calcium-dependent secretion activator 1 (Calcium-dependent activator protein for secretion 1) (CAPS-1)	-1.22	-0.29	0.0716614	0.217069
Q62446	Peptidyl-prolyl cis-trans isomerase FKBP3 (PPIase FKBP3) (EC 5.2.1.8) (25 kDa FK506-binding protein) (25 kDa FKBP) (FKBP-25) (FK506-binding protein 3) (FKBP-3) (Immunophilin FKBP25) (Rapamycin-selective 25 kDa immunophilin) (Rotamase)	1.32	0.40	0.071758	0.216667
P58021	Transmembrane 9 superfamily member 2	1.36	0.44	0.0721918	0.216266
P50171	Estradiol 17-beta-dehydrogenase 8 (EC 1.1.1.62) (17-beta-hydroxysteroid dehydrogenase 8) (17-beta-HSD 8) (3-ketoacyl-[acyl-carrier-protein] reductase alpha subunit) (KAR alpha subunit) (3-oxoacyl-[acyl-carrier-protein] reductase) (EC 1.1.1.-) (Protein Ke6) (Ke-6) (Testosterone 17-beta-dehydrogenase 8) (EC 1.1.1.239)	1.32	0.40	0.0723413	0.217712
A2AF47	Dedicator of cytokinesis protein 11 (Activated Cdc42-associated guanine nucleotide exchange factor) (ACG) (Zizimin-2)	-1.42	-0.50	0.0725133	0.217311
P55302	Alpha-2-macroglobulin receptor-associated protein (Alpha-2-MRAP) (Heparin-binding protein 44) (HBP-44) (Low density lipoprotein receptor-related protein-associated protein 1) (RAP)	1.28	0.35	0.0725685	0.216912
P84084	ADP-ribosylation factor 5	-1.33	-0.41	0.0726851	0.216514
Q9CR57	60S ribosomal protein L14	-1.80	-0.85	0.0731445	0.216117
P97379	Ras GTPase-activating protein-binding protein 2 (G3BP-2) (GAP SH3 domain-binding protein 2)	-1.40	-0.49	0.073456	0.219378
Q9EQZ7	Regulating synaptic membrane exocytosis protein 2 (Rab-3-interacting molecule 2) (RIM 2) (Rab-3-interacting protein 2)	-1.36	-0.45	0.0736097	0.220803
Q6GYP7	Ral GTPase-activating protein subunit alpha-1 (GAP-related-interacting partner to E12) (GRIPE) (GTPase-activating RapGAP domain-like 1) (Tuberin-like protein 1) (p240)	-2.08	-1.06	0.0736176	0.220401
Q8K400	Syntaxin-binding protein 5 (Lethal(2) giant larvae protein homolog 3) (Tomosyn-1)	-1.29	-0.37	0.0736963	0.22
P48318	Glutamate decarboxylase 1 (EC 4.1.1.15) (67 kDa glutamic acid decarboxylase) (GAD-67) (Glutamate decarboxylase 67 kDa isoform)	-1.33	-0.41	0.0739422	0.221416
P16125	L-lactate dehydrogenase B chain (LDH-B) (EC 1.1.1.27) (LDH heart subunit) (LDH-H)	-1.29	-0.36	0.0741504	0.221014
Q91VR8	Protein BRICK1 (BRK1)	1.38	0.46	0.0742518	0.220615
A6H611	Mitochondrial intermediate peptidase (MIP) (EC 3.4.24.59)	-1.46	-0.55	0.0747151	0.223827
Q9QXV0	ProSAAS (IA-4) (Proprotein convertase subtilisin/kexin type 1 inhibitor) (Proprotein convertase 1 inhibitor) (pro-SAAS) [Cleaved into: KEP; Big SAAS (b-SAAS); Little SAAS (l-SAAS); Big PEN-LEN (b-PEN-LEN) (SAAS CT(1-49)); PEN; PEN-20; PEN-19; Little LEN (l-LEN); Big LEN (b-LEN) (SAAS CT(25-40))]	-1.34	-0.43	0.0747254	0.223423
Q9D6U8	Protein FAM162A (E2-induced gene 5 protein homolog) (Growth and transformation-dependent protein) (HGTD-P)	-1.26	-0.33	0.074897	0.22482
Q6NZJ6	Eukaryotic translation initiation factor 4 gamma 1 (eIF-4-gamma 1) (eIF-4G 1) (eIF-4G1)	-1.25	-0.32	0.0755007	0.224417
Q9Z127	Large neutral amino acids transporter small subunit 1 (4F2 light chain) (4F2 LC) (4F2LC) (L-type amino acid transporter 1) (LAT1) (Solute carrier family 7 member 5)	-1.26	-0.34	0.0755347	0.224014
Q80XN0	D-beta-hydroxybutyrate dehydrogenase. mitochondrial (EC 1.1.1.30) (3-hydroxybutyrate dehydrogenase) (BDH)	1.35	0.44	0.0757815	0.223614
Q7TSJ2	Microtubule-associated protein 6 (MAP-6) (Stable tubule-only polypeptide) (STOP)	-1.28	-0.35	0.0759027	0.223214
Q8BK64	Activator of 90 kDa heat shock protein ATPase homolog 1 (AHA1)	-1.42	-0.51	0.0764462	0.226381
P97820	Mitogen-activated protein kinase kinase kinase kinase 4 (EC 2.7.11.1) (HPK/GCK-like kinase HGK) (MAPK/ERK kinase kinase kinase 4) (MEK kinase kinase 4) (MEKKK 4) (Nck-interacting kinase)	-1.27	-0.35	0.0765297	0.225979
Q91VZ6	Stromal membrane-associated protein 1	-1.24	-0.32	0.0765716	0.225577
P48771	Cytochrome c oxidase subunit 7A2. mitochondrial (Cytochrome c oxidase subunit VIIa-liver/heart) (Cytochrome c oxidase subunit VIIa-L)	1.42	0.51	0.0765766	0.225177
P33175	Kinesin heavy chain isoform 5A (Kinesin heavy chain neuron-specific 1) (Neuronal kinesin heavy chain) (NKHC)	-1.69	-0.75	0.0769869	0.224779
Q8BKX1	Brain-specific angiogenesis inhibitor 1-associated protein 2 (BAI-associated protein 2) (BAI1-associated protein 2) (Insulin receptor substrate protein of 53 kDa) (IRSp53) (Insulin receptor substrate p53) (Insulin receptor tyrosine kinase 53 kDa substrate)	-1.23	-0.30	0.0771245	0.226148
Q9CQM5	Thioredoxin domain-containing protein 17 (14 kDa thioredoxin-related protein) (TRP14) (Protein 42-9-9) (Thioredoxin-like protein 5)	-1.26	-0.33	0.0771947	0.22575
P11881	Inositol 1.4.5-trisphosphate receptor type 1 (IP3 receptor isoform 1) (IP3R 1) (InsP3R1) (Inositol 1.4.5-trisphosphate-binding protein P400) (Protein PCD-6) (Purkinje cell protein 1) (Type 1 inositol 1.4.5-trisphosphate receptor) (Type 1 InsP3 receptor)	-1.22	-0.29	0.0775783	0.230634
Q8C3W1	Uncharacterized protein C1orf198 homolog	-1.25	-0.32	0.0776416	0.230228
Q8K003	Translation machinery-associated protein 7 (Coiled-coil domain-containing protein 72)	-1.30	-0.38	0.0780502	0.229825
Q9R1V6	Disintegrin and metalloproteinase domain-containing protein 22 (ADAM 22)	-1.23	-0.30	0.0782304	0.229422
Q91YP0	L-2-hydroxyglutarate dehydrogenase. mitochondrial (EC 1.1.99.2) (Duranin)	1.36	0.45	0.0783386	0.229021
G3XA57	Rab11 family-interacting protein 2 (Rab11-FIP2)	-1.21	-0.28	0.0785743	0.230366
P63328	Serine/threonine-protein phosphatase 2B catalytic subunit alpha isoform (EC 3.1.3.16) (CAM-PRP catalytic subunit) (Calmodulin-dependent calcineurin A subunit alpha isoform) (CNA alpha)	-1.24	-0.31	0.079015	0.229965
Q9D1T0	Leucine-rich repeat and immunoglobulin-like domain-containing nogo receptor-interacting protein 1 (Leucine-rich repeat neuronal protein 1) (Leucine-rich repeat neuronal protein 6A)	1.34	0.42	0.0792011	0.229565
P35278	Ras-related protein Rab-5C	-1.35	-0.44	0.0792413	0.229167
Q8R373	CXADR-like membrane protein (Adipocyte adhesion molecule) (Adipocyte-specific protein 5) (Coxsackie- and adenovirus receptor-like membrane protein) (CAR-like membrane protein)	1.30	0.38	0.0795902	0.228769
Q571I9	Aldehyde dehydrogenase family 16 member A1	1.32	0.40	0.0796649	0.230104
Q9WV18	Gamma-aminobutyric acid type B receptor subunit 1 (GABA-B receptor 1) (GABA-B-R1) (GABA-BR1) (GABABR1) (Gb1)	-1.23	-0.30	0.079773	0.231434
P99027	60S acidic ribosomal protein P2	1.28	0.35	0.0800797	0.232759
Q9DCW4	Electron transfer flavoprotein subunit beta (Beta-ETF)	1.26	0.33	0.0803584	0.232358
Q9D8Y0	EF-hand domain-containing protein D2 (Swiprosin-1)	-1.28	-0.35	0.0806763	0.231959
P58389	Serine/threonine-protein phosphatase 2A activator (EC 5.2.1.8) (PP2A. subunit B'. PR53 isoform) (Phosphotyrosyl phosphatase activator) (PTPA) (Serine/threonine-protein phosphatase 2A regulatory subunit 4) (Serine/threonine-protein phosphatase 2A regulatory subunit B')	1.59	0.67	0.0807087	0.231561
Q8BGC4	Prostaglandin reductase-3 (PTGR-3) (EC 1.3.1.48) (15-oxoprostaglandin 13-reductase) (Zinc-binding alcohol dehydrogenase domain-containing protein 2)	1.36	0.45	0.0807482	0.231164
Q9ER88	28S ribosomal protein S29. mitochondrial (MRP-S29) (S29mt) (Death-associated protein 3) (DAP-3)	1.26	0.34	0.0808234	0.230769
Q9CRC8	Leucine-rich repeat-containing protein 40	-2.06	-1.04	0.0808962	0.230375
P20060	Beta-hexosaminidase subunit beta (EC 3.2.1.52) (Beta-N-acetylhexosaminidase subunit beta) (Hexosaminidase subunit B) (N-acetyl-beta-glucosaminidase subunit beta)	1.30	0.38	0.0809346	0.229983
Q99M87	DnaJ homolog subfamily A member 3. mitochondrial (DnaJ protein Tid-1) (mTid-1) (Tumorous imaginal discs protein Tid56 homolog)	1.25	0.32	0.0810807	0.231293
Q3THG9	Alanyl-tRNA editing protein Aarsd1 (Alanyl-tRNA deacylase alaX) (AlaX) (AlaXp-II) (Alanyl-tRNA synthetase domain-containing protein 1)	-1.27	-0.34	0.0812563	0.232598
P09055	Integrin beta-1 (Fibronectin receptor subunit beta) (VLA-4 subunit beta) (CD antigen CD29)	1.40	0.49	0.0813584	0.232203
Q9Z2M6	Ubiquitin-like protein 3 (Membrane-anchored ubiquitin-fold protein) (MUB) (MmMUB) (Protein HCG-1)	-1.38	-0.46	0.0813672	0.23181
Q6A0A9	Constitutive coactivator of PPAR-gamma-like protein 1 (Oxidative stress-associated Src activator) (Protein FAM120A)	-1.27	-0.34	0.081648	0.231419
Q7TNM2	Tripartite motif-containing protein 46 (Gene Y protein) (GeneY) (Tripartite. fibronectin type-III and C-terminal SPRY motif protein)	-1.26	-0.33	0.0818451	0.232715
O88487	Cytoplasmic dynein 1 intermediate chain 2 (Cytoplasmic dynein intermediate chain 2) (Dynein intermediate chain 2. cytosolic) (DH IC-2)	-1.35	-0.43	0.0819479	0.232323
P08226	Apolipoprotein E (Apo-E)	1.31	0.39	0.082416	0.236134
O08585	Clathrin light chain A (Lca)	-1.31	-0.4	0.0828139	0.237416
Q3U186	Probable arginine--tRNA ligase. mitochondrial (EC 6.1.1.19) (Arginyl-tRNA synthetase) (ArgRS)	-1.58	-0.66	0.0830328	0.238693
Q62261	Spectrin beta chain. non-erythrocytic 1 (Beta-II spectrin) (Embryonic liver fodrin) (Fodrin beta chain)	-1.21	-0.28	0.0835462	0.238294
P35922	Synaptic functional regulator FMR1 (Fragile X mental retardation protein 1 homolog) (FMRP) (Protein FMR-1) (mFmr1p)	-1.33	-0.41	0.0840193	0.239566
P70296	Phosphatidylethanolamine-binding protein 1 (PEBP-1) (HCNPpp) [Cleaved into: Hippocampal cholinergic neurostimulating peptide (HCNP)]	-1.27	-0.34	0.0841842	0.239167
Q62351	Transferrin receptor protein 1 (TR) (TfR) (TfR1) (Trfr) (CD antigen CD71)	-1.36	-0.44	0.0842263	0.238769
Q9R171	Cerebellin-1 (Brain protein D3) (Precerebellin) [Cleaved into: Cerebellin (CER); [des-Ser1]-cerebellin (des-Ser1-cerebellin)]	-1.29	-0.37	0.0847589	0.240033
Q9WTR5	Cadherin-13 (Heart cadherin) (H-cadherin) (Truncated cadherin) (T-cad) (T-cadherin)	-1.40	-0.48	0.085208	0.241294
Q925I1	ATPase family AAA domain-containing protein 3 (AAA-ATPase TOB3)	1.29	0.37	0.0852634	0.240894
P60766	Cell division control protein 42 homolog (EC 3.6.5.2) (G25K GTP-binding protein)	1.27	0.35	0.0853922	0.241322
P70206	Plexin-A1 (Plex 1) (Plexin-1)	1.38	0.46	0.0856042	0.241749
P24369	Peptidyl-prolyl cis-trans isomerase B (PPIase B) (EC 5.2.1.8) (CYP-S1) (Cyclophilin B) (Rotamase B) (S-cyclophilin) (SCYLP)	1.27	0.34	0.0859055	0.241351
O88685	26S proteasome regulatory subunit 6A (26S proteasome AAA-ATPase subunit RPT5) (Proteasome 26S subunit ATPase 3) (Tat-binding protein 1) (TBP-1)	-1.23	-0.30	0.0859412	0.240954
Q9CYZ2	Tumor protein D54 (Tumor protein D52-like 2)	1.48	0.57	0.0861906	0.241379
Q8BVQ5	Protein phosphatase methylesterase 1 (PME-1) (EC 3.1.1.89)	-1.28	-0.35	0.0862901	0.240984
P17156	Heat shock-related 70 kDa protein 2 (Heat shock protein 70.2)	1.23	0.30	0.0868082	0.243044
Q9WU28	Prefoldin subunit 5 (EIG-1) (Myc modulator 1) (c-Myc-binding protein Mm-1)	1.30	0.38	0.0870769	0.243464
P47963	60S ribosomal protein L13 (A52)	1.34	0.43	0.0872511	0.245514
Q5F285	Transmembrane protein 256	1.42	0.51	0.0872561	0.245114
Q60634	Flotillin-2 (Epidermal surface antigen) (ESA) (Membrane component chromosome 17 surface marker 1 homolog)	-1.22	-0.29	0.0874814	0.245528
Q3UDE2	Tubulin--tyrosine ligase-like protein 12 (Inactive tubulin--tyrosine ligase-like protein 12)	1.24	0.31	0.0875481	0.24513
Q9D2V7	Coronin-7 (Crn7) (70 kDa WD repeat tumor rejection antigen homolog)	-1.26	-0.33	0.0876683	0.244733
Q9D8Z2	TP53-regulated inhibitor of apoptosis 1 (Protein 15E1.1) (WF-1) (p53-inducible cell-survival factor) (p53CSV)	1.30	0.38	0.0877551	0.245955
Q80X50	Ubiquitin-associated protein 2-like	-1.24	-0.31	0.0883168	0.245557
Q9D328	Transmembrane protein 35A (Peroxisomal membrane protein 52) (PMP52)	-1.33	-0.41	0.0887849	0.245161
Q9CR26	Vacuolar protein sorting-associated protein VTA1 homolog (SKD1-binding protein 1) (SBP1)	1.23	0.30	0.0892382	0.246377
Q8R3B1	1-phosphatidylinositol 4.5-bisphosphate phosphodiesterase delta-1 (EC 3.1.4.11) (Phosphoinositide phospholipase C-delta-1) (Phospholipase C-delta-1) (PLC-delta-1)	-1.63	-0.70	0.0897813	0.247588
O88507	Ciliary neurotrophic factor receptor subunit alpha (CNTF receptor subunit alpha) (CNTFR-alpha)	-1.34	-0.42	0.0899667	0.250401
Q8CHT0	Delta-1-pyrroline-5-carboxylate dehydrogenase. mitochondrial (P5C dehydrogenase) (EC 1.2.1.88) (Aldehyde dehydrogenase family 4 member A1) (L-glutamate gamma-semialdehyde dehydrogenase)	1.27	0.34	0.0899717	0.25
Q91VE0	Long-chain fatty acid transport protein 4 (FATP-4) (Fatty acid transport protein 4) (Arachidonate--CoA ligase) (EC 6.2.1.15) (Long-chain-fatty-acid--CoA ligase) (EC 6.2.1.-) (Solute carrier family 27 member 4) (Very long-chain acyl-CoA synthetase 4) (ACSVL4)	-1.57	-0.65	0.0900469	0.2496
P61087	Ubiquitin-conjugating enzyme E2 K (EC 2.3.2.23) (E2 ubiquitin-conjugating enzyme K) (Huntingtin-interacting protein 2) (HIP-2) (Ubiquitin carrier protein) (Ubiquitin-conjugating enzyme E2-25 kDa) (Ubiquitin-conjugating enzyme E2(25K)) (Ubiquitin-conjugating enzyme E2-25K) (Ubiquitin-protein ligase)	-1.33	-0.41	0.0900719	0.249201
Q9D1K2	V-type proton ATPase subunit F (V-ATPase subunit F) (V-ATPase 14 kDa subunit) (Vacuolar proton pump subunit F)	-1.27	-0.34	0.090362	0.248804
Q61072	Disintegrin and metalloproteinase domain-containing protein 9 (ADAM 9) (EC 3.4.24.-) (Meltrin-gamma) (Metalloprotease/disintegrin/cysteine-rich protein 9) (Myeloma cell metalloproteinase)	-1.61	-0.69	0.0905533	0.248408
P05063	Fructose-bisphosphate aldolase C (EC 4.1.2.13) (Aldolase 3) (Brain-type aldolase) (Scrapie-responsive protein 2) (Zebrin II)	1.26	0.33	0.0907615	0.248013
Q8K386	Ras-related protein Rab-15	-1.25	-0.32	0.0916459	0.250794
P60710	Actin. cytoplasmic 1 (Beta-actin) [Cleaved into: Actin. cytoplasmic 1. N-terminally processed]	-1.21	-0.28	0.0918801	0.251981
Q8BMA3	Connector enhancer of kinase suppressor of ras 3 (Connector enhancer of KSR 3) (CNK homolog protein 3) (CNK3) (CNKSR family member 3) (Maguin-like protein)	-1.36	-0.44	0.0920071	0.251582
Q80W47	WD repeat domain phosphoinositide-interacting protein 2 (WIPI-2)	-1.25	-0.32	0.092312	0.251185
Q9CZC8	Secernin-1	-1.20	-0.26	0.0926592	0.250789
Q99JI4	26S proteasome non-ATPase regulatory subunit 6 (26S proteasome regulatory subunit RPN7) (26S proteasome regulatory subunit S10) (p42A)	-1.24	-0.31	0.0934231	0.251969
P17427	AP-2 complex subunit alpha-2 (100 kDa coated vesicle protein C) (Adaptor protein complex AP-2 subunit alpha-2) (Adaptor-related protein complex 2 subunit alpha-2) (Alpha-adaptin C) (Alpha2-adaptin) (Clathrin assembly protein complex 2 alpha-C large chain) (Plasma membrane adaptor HA2/AP2 adaptin alpha C subunit)	1.24	0.31	0.0939969	0.253145
P24549	Retinal dehydrogenase 1 (RALDH 1) (RalDH1) (EC 1.2.1.-) (EC 1.2.1.36) (ALDH-E1) (ALHDII) (Aldehyde dehydrogenase family 1 member A1) (Aldehyde dehydrogenase. cytosolic)	1.31	0.39	0.0940769	0.252747
Q9JJU8	SH3 domain-binding glutamic acid-rich-like protein	-1.47	-0.56	0.0941076	0.252351
P62204	Calmodulin-1; Calmodulin-2; Calmodulin-3	-1.23	-0.30	0.094347	0.251956
P48320	Glutamate decarboxylase 2 (EC 4.1.1.15) (65 kDa glutamic acid decarboxylase) (GAD-65) (Glutamate decarboxylase 65 kDa isoform)	-1.31	-0.39	0.0944317	0.251563
P31650	Sodium- and chloride-dependent GABA transporter 3 (GAT-3) (Sodium- and chloride-dependent GABA transporter 4) (GAT-4) (Solute carrier family 6 member 11)	-1.20	-0.26	0.0945414	0.25117
O70378	ER membrane protein complex subunit 8 (Neighbor of COX4)	-1.54	-0.62	0.0950747	0.252336
Q5PR73	GTP-binding protein Di-Ras2 (Distinct subgroup of the Ras family member 2)	-1.23	-0.30	0.095223	0.251944
P16054	Protein kinase C epsilon type (EC 2.7.11.13) (nPKC-epsilon)	1.18	0.24	0.0954479	0.251553
P61161	Actin-related protein 2 (Actin-like protein 2)	1.20	0.27	0.095658	0.252713
P61759	Prefoldin subunit 3 (von Hippel-Lindau-binding protein 1) (VBP-1) (VHL-binding protein 1)	-1.41	-0.49	0.0958022	0.252322
B9EJ86	Oxysterol-binding protein-related protein 8 (ORP-8) (OSBP-related protein 8)	-1.65	-0.72	0.0962099	0.253478
P62242	40S ribosomal protein S8	1.21	0.28	0.0967137	0.25463
Q3THK7	GMP synthase [glutamine-hydrolyzing] (EC 6.3.5.2) (GMP synthetase) (Glutamine amidotransferase)	1.35	0.44	0.0970167	0.254237
P97351	40S ribosomal protein S3a (Protein TU-11)	1.22	0.29	0.0974505	0.255385
P62908	40S ribosomal protein S3 (EC 4.2.99.18)	-1.22	-0.29	0.098499	0.256528
Q8BSS9	Liprin-alpha-2 (Protein tyrosine phosphatase receptor type f polypeptide-interacting protein alpha-2) (PTPRF-interacting protein alpha-2)	-1.21	-0.28	0.0985643	0.256135
O54774	AP-3 complex subunit delta-1 (AP-3 complex subunit delta) (Adaptor-related protein complex 3 subunit delta-1) (Delta-adaptin) (mBLVR1)	-1.24	-0.31	0.0987318	0.257274
O54984	ATPase GET3 (EC 3.6.-.-) (Arsenical pump-driving ATPase) (Arsenite-stimulated ATPase) (Guided entry of tail-anchored proteins factor 3. ATPase)	1.25	0.32	0.0988082	0.256881
P17439	Lysosomal acid glucosylceramidase (Lysosomal acid GCase) (EC 3.2.1.45) (Acid beta-glucosidase) (Beta-glucocerebrosidase) (Cholesterol glucosyltransferase) (SGTase) (EC 2.4.1.-) (Cholesteryl-beta-glucosidase) (EC 3.2.1.104) (D-glucosyl-N-acylsphingosine glucohydrolase)	-1.44	-0.52	0.0988525	0.256489
Q9JJG0	Transforming acidic coiled-coil-containing protein 2	-1.54	-0.62	0.0988893	0.256098
O35963	Ras-related protein Rab-33B	1.24	0.31	0.0989162	0.255708
Q9CQA6	Coiled-coil-helix-coiled-coil-helix domain-containing protein 1 (28S ribosomal protein S37. mitochondrial) (MRP-S37)	1.25	0.33	0.0991759	0.256839
Q9D1D4	Transmembrane emp24 domain-containing protein 10 (21 kDa transmembrane-trafficking protein) (Transmembrane protein Tmp21) (p24 family protein delta-1) (p24delta1)	1.32	0.41	0.0996659	0.256449
Q61151	Serine/threonine-protein phosphatase 2A 56 kDa regulatory subunit epsilon isoform (PP2A B subunit isoform B'-epsilon) (PP2A B subunit isoform B56-epsilon) (PP2A B subunit isoform PR61-epsilon) (PP2A B subunit isoform R5-epsilon)	1.20	0.27	0.100587	0.260606
Q6PB66	Leucine-rich PPR motif-containing protein. mitochondrial (130 kDa leucine-rich protein) (LRP 130) (mLRP130)	1.18	0.24	0.101429	0.263238
Q8BH57	WD repeat-containing protein 48 (USP1-associated factor 1)	1.22	0.29	0.101569	0.26284
Q9R1Q8	Transgelin-3 (Neuronal protein NP25)	-1.24	-0.31	0.101805	0.262443
Q9D8Y1	Transmembrane protein 126A	1.42	0.51	0.101824	0.262048
Q8R1S4	Protein MTSS 1 (Metastasis suppressor protein 1) (Missing in metastasis protein)	-1.35	-0.43	0.101875	0.261654
O08759	Ubiquitin-protein ligase E3A (EC 2.3.2.26) (HECT-type ubiquitin transferase E3A) (Oncogenic protein-associated protein E6-AP)	-1.37	-0.45	0.102153	0.262763
Q9WUM4	Coronin-1C (Coronin-3)	-1.22	-0.28	0.102182	0.262369
Q8C052	Microtubule-associated protein 1S (MAP-1S) (BPY2-interacting protein 1) (Microtubule-associated protein 8) [Cleaved into: MAP1S heavy chain; MAP1S light chain]	1.48	0.56	0.102949	0.263473
Q9EPN1	Neurobeachin (Lysosomal-trafficking regulator 2)	-1.24	-0.31	0.103328	0.266069
P43006	Excitatory amino acid transporter 2 (GLT-1) (Sodium-dependent glutamate/aspartate transporter 2) (Solute carrier family 1 member 2)	-1.24	-0.31	0.103714	0.265672
P41105	60S ribosomal protein L28	1.32	0.40	0.103786	0.266766
Q8C1M2	Zinc finger protein 428	-1.25	-0.33	0.103875	0.266369
Q9D6R2	Isocitrate dehydrogenase [NAD] subunit alpha. mitochondrial (EC 1.1.1.41) (Isocitric dehydrogenase subunit alpha) (NAD(+)-specific ICDH subunit alpha)	1.22	0.29	0.104184	0.267459
Q6ZWV3	60S ribosomal protein L10 (Protein QM homolog) (Ribosomal protein L10)	1.30	0.37	0.10424	0.267062
Q3TXS7	26S proteasome non-ATPase regulatory subunit 1 (26S proteasome regulatory subunit RPN2) (26S proteasome regulatory subunit S1)	-1.32	-0.41	0.104757	0.268148
P05132	cAMP-dependent protein kinase catalytic subunit alpha (PKA C-alpha) (EC 2.7.11.11)	-1.25	-0.32	0.104923	0.267751
P01831	Thy-1 membrane glycoprotein (Thy-1 antigen) (CD antigen CD90)	-1.24	-0.32	0.105067	0.268833
Q61037	Tuberin (Tuberous sclerosis 2 protein homolog)	-1.26	-0.33	0.105108	0.268437
P63216	Guanine nucleotide-binding protein G(I)/G(S)/G(O) subunit gamma-3	-1.23	-0.30	0.105206	0.268041
Q99MK8	Beta-adrenergic receptor kinase 1 (Beta-ARK-1) (EC 2.7.11.15) (G-protein-coupled receptor kinase 2)	1.25	0.32	0.105373	0.267647
Q6P1F6	Serine/threonine-protein phosphatase 2A 55 kDa regulatory subunit B alpha isoform (PP2A subunit B isoform B55-alpha) (PP2A subunit B isoform PR55-alpha) (PP2A subunit B isoform R2-alpha) (PP2A subunit B isoform alpha)	-1.29	-0.36	0.105775	0.270191
Q8R1B4	Eukaryotic translation initiation factor 3 subunit C (eIF3c) (Eukaryotic translation initiation factor 3 subunit 8) (eIF3 p110)	-1.25	-0.32	0.105901	0.269795
Q61809	Leucine-rich repeat neuronal protein 1 (Neuronal leucine-rich repeat protein 1) (NLRR-1)	-1.24	-0.31	0.106905	0.275256
A2ALS5	Rap1 GTPase-activating protein 1 (Rap1GAP) (Rap1GAP1) (ARPP-90)	1.20	0.27	0.10753	0.276316
Q99N28	Cell adhesion molecule 3 (Immunoglobulin superfamily member 4B) (IgSF4B) (Nectin-like protein 1) (NECL-1) (Synaptic cell adhesion molecule 3) (TSLC1-like protein 1)	-1.26	-0.33	0.108227	0.277372
Q9ESN6	Tripartite motif-containing protein 2 (EC 2.3.2.27) (E3 ubiquitin-protein ligase TRIM2) (Neural activity-related RING finger protein) (RING-type E3 ubiquitin transferase TRIM2)	-1.23	-0.30	0.108424	0.276968
Q3TXX4	Vesicular glutamate transporter 1 (VGluT1) (Brain-specific Na(+)-dependent inorganic phosphate cotransporter) (Solute carrier family 17 member 7)	-1.39	-0.47	0.109058	0.280932
G5E870	E3 ubiquitin-protein ligase TRIP12 (EC 2.3.2.26) (HECT-type E3 ubiquitin transferase TRIP12) (Thyroid receptor-interacting protein 12) (TR-interacting protein 12) (TRIP-12)	-1.56	-0.65	0.109286	0.281977
P63248	cAMP-dependent protein kinase inhibitor alpha (PKI-alpha) (cAMP-dependent protein kinase inhibitor. muscle/brain isoform)	-1.27	-0.35	0.10977	0.283019
P37040	NADPH--cytochrome P450 reductase (CPR) (P450R) (EC 1.6.2.4)	-1.23	-0.30	0.109826	0.282609
P63094	Guanine nucleotide-binding protein G(s) subunit alpha isoforms short (Adenylate cyclase-stimulating G alpha protein)	1.19	0.25	0.110781	0.283647
Q8BHL5	Engulfment and cell motility protein 2 (Protein ced-12 homolog A)	-1.60	-0.68	0.110862	0.284682
Q9DCT8	Cysteine-rich protein 2 (CRP-2) (Heart LIM protein)	-1.35	-0.43	0.110992	0.284271
Q8C5W0	Calmin (Calponin-like transmembrane domain protein)	-1.20	-0.27	0.111146	0.285303
Q9JKC6	Cell cycle exit and neuronal differentiation protein 1 (BM88 antigen)	-1.31	-0.39	0.11165	0.28777
F6SEU4	Ras/Rap GTPase-activating protein SynGAP (Neuronal RasGAP) (Synaptic Ras GTPase-activating protein 1) (Synaptic Ras-GAP 1)	-1.23	-0.30	0.112125	0.288793
P85094	Isochorismatase domain-containing protein 2A	-2.59	-1.37	0.112223	0.288379
Q8BM72	Heat shock 70 kDa protein 13 (Microsomal stress-70 protein ATPase core) (Stress-70 protein chaperone microsome-associated 60 kDa protein)	1.49	0.58	0.112266	0.287966
Q4VAA2	Protein CDV3 (Carnitine deficiency-associated protein 3) (Tyrosine-phosphorylated protein 36) (TPP36)	-1.26	-0.33	0.112853	0.288984
Q93092	Transaldolase (EC 2.2.1.2)	1.23	0.30	0.113097	0.29
Q8VC30	Triokinase/FMN cyclase (Bifunctional ATP-dependent dihydroxyacetone kinase/FAD-AMP lyase (cyclizing)) [Includes: ATP-dependent dihydroxyacetone kinase (DHA kinase) (EC 2.7.1.28) (EC 2.7.1.29) (Glycerone kinase) (Triokinase) (Triose kinase); FAD-AMP lyase (cyclizing) (EC 4.6.1.15) (FAD-AMP lyase (cyclic FMN forming)) (FMN cyclase)]	1.21	0.28	0.113241	0.289586
P09671	Superoxide dismutase [Mn]. mitochondrial (EC 1.15.1.1)	1.20	0.26	0.113941	0.292023
Q9CZW5	Mitochondrial import receptor subunit TOM70 (Mitochondrial precursor proteins import receptor) (Translocase of outer membrane 70 kDa subunit) (Translocase of outer mitochondrial membrane protein 70)	1.20	0.27	0.114176	0.29303
Q99N87	28S ribosomal protein S5. mitochondrial (MRP-S5) (S5mt)	1.47	0.56	0.115302	0.296875
Q9CQI3	Glia maturation factor beta (GMF-beta)	-1.20	-0.26	0.115415	0.296454
O35551	Rab GTPase-binding effector protein 1 (Rabaptin-5) (Rabaptin-5alpha)	-1.29	-0.37	0.115988	0.298867
Q922H2	[Pyruvate dehydrogenase (acetyl-transferring)] kinase isozyme 3. mitochondrial (EC 2.7.11.2) (Pyruvate dehydrogenase kinase isoform 3)	1.38	0.46	0.116355	0.301273
P62746	Rho-related GTP-binding protein RhoB	1.20	0.26	0.116452	0.300847
P54071	Isocitrate dehydrogenase [NADP]. mitochondrial (IDH) (EC 1.1.1.42) (ICD-M) (IDP) (NADP(+)-specific ICDH) (Oxalosuccinate decarboxylase)	1.22	0.28	0.116478	0.300423
P56376	Acylphosphatase-1 (EC 3.6.1.7) (Acylphosphatase. organ-common type isozyme) (Acylphosphate phosphohydrolase 1)	-1.32	-0.40	0.116526	0.3
Q62425	Cytochrome c oxidase subunit NDUFA4	1.23	0.30	0.11658	0.299578
Q4V9Z5	Seizure 6-like protein 2 (Brain-specific receptor-like protein A) (BSRP-A)	-1.23	-0.30	0.117146	0.301966
Q9DCP2	Sodium-coupled neutral amino acid transporter 3 (N-system amino acid transporter 1) (Na(+)-coupled neutral amino acid transporter 3) (Solute carrier family 38 member 3) (mNAT) (System N amino acid transporter 1)	-1.21	-0.28	0.117383	0.301543
P35235	Tyrosine-protein phosphatase non-receptor type 11 (EC 3.1.3.48) (Protein-tyrosine phosphatase SYP) (SH-PTP2) (SHP-2) (Shp2)	-1.21	-0.27	0.117724	0.302521
Q8BH44	Coronin-2B	-1.19	-0.25	0.118099	0.304895
Q6PGN3	Serine/threonine-protein kinase DCLK2 (EC 2.7.11.1) (CaMK-like CREB regulatory kinase 2) (CL2) (CLICK-II) (CLICK2) (Doublecortin-like and CAM kinase-like 2) (Doublecortin-like kinase 2)	-1.19	-0.26	0.118835	0.307263
Q80SW1	S-adenosylhomocysteine hydrolase-like protein 1 (IP3R-binding protein released with inositol 1.4.5-trisphosphate) (Putative adenosylhomocysteinase 2) (S-adenosyl-L-homocysteine hydrolase 2) (AdoHcyase 2)	-1.27	-0.34	0.118854	0.308229
Q9JIM1	Equilibrative nucleoside transporter 1 (Equilibrative nitrobenzylmercaptopurine riboside-sensitive nucleoside transporter) (Equilibrative NBMPR-sensitive nucleoside transporter) (Nucleoside transporter. es-type) (Solute carrier family 29 member 1)	-1.34	-0.42	0.119584	0.309192
Q91W86	Vacuolar protein sorting-associated protein 11 homolog	1.29	0.36	0.119922	0.310153
Q63932	Dual specificity mitogen-activated protein kinase kinase 2 (MAP kinase kinase 2) (MAPKK 2) (EC 2.7.12.2) (ERK activator kinase 2) (MAPK/ERK kinase 2) (MEK 2)	-1.29	-0.37	0.120102	0.311111
Q91YP2	Neurolysin. mitochondrial (EC 3.4.24.16) (Microsomal endopeptidase) (MEP) (Mitochondrial oligopeptidase M) (Neurotensin endopeptidase)	1.17	0.23	0.120524	0.31068
Q9CQ92	Mitochondrial fission 1 protein (FIS1 homolog) (Tetratricopeptide repeat protein 11) (TPR repeat protein 11)	-1.29	-0.37	0.120838	0.311634
Q9R0Q6	Actin-related protein 2/3 complex subunit 1A (SOP2-like protein) (Sid 329)	-1.27	-0.34	0.121015	0.312586
P62627	Dynein light chain roadblock-type 1 (Dynein light chain 2A. cytoplasmic)	1.39	0.47	0.121319	0.312155
Q9D3P8	Plasminogen receptor (KT) (Plg-R(KT))	-1.24	-0.31	0.12138	0.311724
Q9D964	Glycine amidinotransferase. mitochondrial (EC 2.1.4.1) (L-arginine:glycine amidinotransferase) (Transamidinase)	1.28	0.36	0.121417	0.311295
P07901	Heat shock protein HSP 90-alpha (Heat shock 86 kDa) (HSP 86) (HSP86) (Tumor-specific transplantation 86 kDa antigen) (TSTA)	-1.19	-0.25	0.121684	0.310867
P26443	Glutamate dehydrogenase 1. mitochondrial (GDH 1) (EC 1.4.1.3)	1.19	0.26	0.121869	0.31044
Q9R1R2	Tripartite motif-containing protein 3 (RING finger protein 22) (RING finger protein HAC1)	1.21	0.27	0.121906	0.310014
Q9CYH2	Peroxiredoxin-like 2A (Peroxiredoxin-like 2 activated in M-CSF stimulated monocytes) (Protein PAMM) (Redox-regulatory protein FAM213A)	1.25	0.32	0.122001	0.309589
Q3UHX2	28 kDa heat- and acid-stable phosphoprotein (PDGF-associated protein) (PAP) (PDGFA-associated protein 1) (PAP1)	-1.22	-0.29	0.122213	0.309166
P60670	Nuclear protein localization protein 4 homolog (Protein NPL4)	-1.43	-0.52	0.122469	0.310109
Q3TUH1	Phosphatidate cytidylyltransferase. mitochondrial (EC 2.7.7.41) (CDP-diacylglycerol synthase) (CDP-DAG synthase) (Mitochondrial translocator assembly and maintenance protein 41 homolog) (TAM41)	1.19	0.26	0.123253	0.313779
Q61171	Peroxiredoxin-2 (EC 1.11.1.24) (Thiol-specific antioxidant protein) (TSA) (Thioredoxin peroxidase 1) (Thioredoxin-dependent peroxide reductase 1) (Thioredoxin-dependent peroxiredoxin 2)	-1.28	-0.35	0.123823	0.313351
P63318	Protein kinase C gamma type (PKC-gamma) (EC 2.7.11.13)	-1.22	-0.29	0.12417	0.312925
Q8C1B1	Calmodulin-regulated spectrin-associated protein 2 (Calmodulin-regulated spectrin-associated protein 1-like protein 1)	-1.24	-0.31	0.124221	0.3125
P46097	Synaptotagmin-2 (Inositol polyphosphate-binding protein) (IP4-binding protein) (IP4BP) (Synaptotagmin II) (SytII)	-1.37	-0.46	0.124525	0.31479
Q91V92	ATP-citrate synthase (EC 2.3.3.8) (ATP-citrate (pro-S-)-lyase) (Citrate cleavage enzyme)	1.20	0.26	0.124588	0.314363
Q9JMH6	Thioredoxin reductase 1. cytoplasmic (TR) (EC 1.8.1.9) (Thioredoxin reductase TR1)	-1.25	-0.33	0.124976	0.315291
Q9ERR1	Nuclear distribution protein nudE-like 1 (Protein mNudE-like) (Protein Nudel) (mNudE-L)	-1.26	-0.34	0.125548	0.317568
Q9R0Q7	Prostaglandin E synthase 3 (EC 5.3.99.3) (Cytosolic prostaglandin E2 synthase) (cPGES) (Hsp90 co-chaperone) (Progesterone receptor complex p23) (Sid 3177) (Telomerase-binding protein p23)	-1.22	-0.28	0.125633	0.317139
Q922Q4	Pyrroline-5-carboxylate reductase 2 (P5C reductase 2) (P5CR 2) (EC 1.5.1.2)	1.21	0.28	0.12566	0.316712
Q60902	Epidermal growth factor receptor substrate 15-like 1 (Epidermal growth factor receptor pathway substrate 15-related sequence) (Eps15-rs) (Eps15-related protein) (Eps15R)	-1.18	-0.24	0.127128	0.321669
Q05BC3	Echinoderm microtubule-associated protein-like 1 (EMAP-1)	-1.21	-0.28	0.127173	0.321237
O89017	Legumain (EC 3.4.22.34) (Asparaginyl endopeptidase) (Protease. cysteine 1)	1.34	0.42	0.127233	0.320805
P60469	Liprin-alpha-3 (Protein tyrosine phosphatase receptor type f polypeptide-interacting protein alpha-3) (PTPRF-interacting protein alpha-3)	-1.18	-0.24	0.127964	0.320375
P63038	60 kDa heat shock protein. mitochondrial (EC 5.6.1.7) (60 kDa chaperonin) (Chaperonin 60) (CPN60) (HSP-65) (Heat shock protein 60) (HSP-60) (Hsp60) (Mitochondrial matrix protein P1)	1.18	0.24	0.128035	0.319946
Q9QXG4	Acetyl-coenzyme A synthetase. cytoplasmic (EC 6.2.1.1) (Acetate--CoA ligase) (Acetyl-CoA synthetase) (ACS) (AceCS) (Acetyl-CoA synthetase 1) (AceCS1) (Acyl-CoA synthetase short-chain family member 2) (Acyl-activating enzyme) (Propionate--CoA ligase) (EC 6.2.1.17)	1.30	0.38	0.128708	0.324866
Q91WD5	NADH dehydrogenase [ubiquinone] iron-sulfur protein 2. mitochondrial (EC 7.1.1.2) (Complex I-49kD) (CI-49kD) (NADH-ubiquinone oxidoreductase 49 kDa subunit)	1.18	0.24	0.129196	0.324433
Q9JKR6	Hypoxia up-regulated protein 1 (GRP-170) (140 kDa Ca(2+)-binding protein) (CBP-140)	1.22	0.29	0.129643	0.326667
Q9CPU0	Lactoylglutathione lyase (EC 4.4.1.5) (Aldoketomutase) (Glyoxalase I) (Glx I) (Ketone-aldehyde mutase) (Methylglyoxalase) (S-D-lactoylglutathione methylglyoxal lyase)	1.20	0.27	0.12975	0.326232
Q8BYA0	Tubulin-specific chaperone D (Beta-tubulin cofactor D) (Tubulin-folding cofactor D)	-1.23	-0.30	0.130232	0.325798
P80314	T-complex protein 1 subunit beta (TCP-1-beta) (CCT-beta)	1.19	0.26	0.130405	0.326693
O54901	OX-2 membrane glycoprotein (MRC OX-2 antigen) (CD antigen CD200)	1.23	0.30	0.130787	0.32626
Q6PGF7	Exocyst complex component 8 (Exocyst complex 84 kDa subunit)	-1.44	-0.52	0.131083	0.325828
O35464	Semaphorin-6A (Semaphorin Q) (Sema Q) (Semaphorin VIA) (Sema VIA) (Semaphorin-6A-1) (SEMA6A-1)	1.21	0.28	0.13312	0.334656
Q8VDT9	39S ribosomal protein L50. mitochondrial (L50mt) (MRP-L50)	1.25	0.33	0.133205	0.334214
Q8BR63	Protein FAM177A1	-1.34	-0.42	0.133638	0.335092
Q8R001	Microtubule-associated protein RP/EB family member 2 (APC-binding protein EB2) (End-binding protein 2) (EB2)	-1.20	-0.27	0.134529	0.334651
Q6ZPJ3	(E3-independent) E2 ubiquitin-conjugating enzyme UBE2O (EC 2.3.2.24) (E2/E3 hybrid ubiquitin-protein ligase UBE2O) (Ubiquitin carrier protein O) (Ubiquitin-conjugating enzyme E2 O) (Ubiquitin-conjugating enzyme E2 of 230 kDa) (Ubiquitin-conjugating enzyme E2-230K) (Ubiquitin-protein ligase O)	-1.20	-0.27	0.135661	0.335526
P18242	Cathepsin D (EC 3.4.23.5)	1.27	0.35	0.136386	0.335085
Q9JM96	Cdc42 effector protein 4 (Binder of Rho GTPases 4)	1.23	0.30	0.136399	0.334646
Q9JM76	Actin-related protein 2/3 complex subunit 3 (Arp2/3 complex 21 kDa subunit) (p21-ARC)	-1.21	-0.28	0.137098	0.334207
Q9DB77	Cytochrome b-c1 complex subunit 2. mitochondrial (Complex III subunit 2) (Core protein II) (Ubiquinol-cytochrome-c reductase complex core protein 2)	1.20	0.26	0.13758	0.335079
Q69Z98	Serine/threonine-protein kinase BRSK2 (EC 2.7.11.1) (EC 2.7.11.26) (Brain-specific serine/threonine-protein kinase 2) (BR serine/threonine-protein kinase 2) (Serine/threonine-protein kinase SAD-A)	-1.21	-0.28	0.137744	0.334641
Q8R1V4	Transmembrane emp24 domain-containing protein 4 (Endoplasmic reticulum stress-response protein 25) (ERS25) (p24 family protein alpha-3) (p24alpha3) (p26)	1.27	0.35	0.138179	0.33812
Q80WJ7	Protein LYRIC (3D3/LYRIC) (Lysine-rich CEACAM1 co-isolated protein) (Metadherin) (Metastasis adhesion protein)	-1.34	-0.43	0.13861	0.337679
Q8C570	mRNA export factor (Rae1 protein homolog) (mRNA-associated protein mrnp 41)	-1.24	-0.31	0.139007	0.33724
Q9CTY5	Calcium uptake protein 3. mitochondrial (EF-hand domain-containing family member A2)	1.25	0.32	0.139204	0.336801
Q3UHJ0	AP2-associated protein kinase 1 (EC 2.7.11.1) (Adaptor-associated kinase 1)	-1.18	-0.24	0.139228	0.336364
P17426	AP-2 complex subunit alpha-1 (100 kDa coated vesicle protein A) (Adaptor protein complex AP-2 subunit alpha-1) (Adaptor-related protein complex 2 subunit alpha-1) (Alpha-adaptin A) (Alpha1-adaptin) (Clathrin assembly protein complex 2 alpha-A large chain) (Plasma membrane adaptor HA2/AP2 adaptin alpha A subunit)	1.17	0.23	0.139513	0.338521
Q9CWS0	N(G).N(G)-dimethylarginine dimethylaminohydrolase 1 (DDAH-1) (Dimethylarginine dimethylaminohydrolase 1) (EC 3.5.3.18) (DDAHI) (Dimethylargininase-1)	-1.26	-0.33	0.139986	0.343264
P84099	60S ribosomal protein L19	1.24	0.31	0.14002	0.34282
Q99PT1	Rho GDP-dissociation inhibitor 1 (Rho GDI 1) (GDI-1) (Rho-GDI alpha)	-1.18	-0.24	0.140218	0.342377
Q8K3H0	DCC-interacting protein 13-alpha (Dip13-alpha) (Adapter protein containing PH domain. PTB domain and leucine zipper motif 1)	-1.18	-0.24	0.140498	0.341935
Q8CHG7	Rap guanine nucleotide exchange factor 2 (Cyclic nucleotide ras GEF) (CNrasGEF) (Neural RAP guanine nucleotide exchange protein) (nRap GEP) (PDZ domain-containing guanine nucleotide exchange factor 1) (PDZ-GEF1) (RA-GEF-1) (Ras/Rap1-associating GEF-1)	-1.36	-0.44	0.140955	0.341495
Q6P9K9	Neurexin-3 (Neurexin III-alpha) (Neurexin-3-alpha)	-1.17	-0.23	0.141813	0.343629
P38647	Stress-70 protein. mitochondrial (75 kDa glucose-regulated protein) (GRP-75) (Heat shock 70 kDa protein 9) (Mortalin) (Peptide-binding protein 74) (PBP74) (p66 MOT)	1.18	0.24	0.14195	0.345758
Q9Z2W1	Serine/threonine-protein kinase 25 (EC 2.7.11.1) (Ste20-like kinase) (Sterile 20/oxidant stress-response kinase 1) (SOK-1) (Ste20/oxidant stress response kinase 1)	1.34	0.42	0.142506	0.345315
G5E829	Plasma membrane calcium-transporting ATPase 1 (EC 7.2.2.10) (Plasma membrane calcium ATPase isoform 1) (PMCA1) (Plasma membrane calcium pump isoform 1)	-1.19	-0.25	0.142511	0.344872
Q8K3K8	Optineurin	-1.24	-0.31	0.142563	0.34443
Q6PDY2	2-aminoethanethiol dioxygenase (EC 1.13.11.19) (Cysteamine dioxygenase)	-1.20	-0.26	0.142675	0.345269
Q9CQN1	Heat shock protein 75 kDa. mitochondrial (HSP 75) (TNFR-associated protein 1) (Tumor necrosis factor type 1 receptor-associated protein) (TRAP-1)	1.17	0.23	0.143734	0.347382
P51880	Fatty acid-binding protein. brain (Brain lipid-binding protein) (BLBP) (Brain-type fatty acid-binding protein) (B-FABP) (Fatty acid-binding protein 7)	-1.20	-0.27	0.143866	0.346939
Q6P9R2	Serine/threonine-protein kinase OSR1 (EC 2.7.11.1) (Oxidative stress-responsive 1 protein)	-1.26	-0.33	0.14487	0.349045
Q5HZI9	Solute carrier family 25 member 51 (Mitochondrial carrier triple repeat protein 1)	1.26	0.34	0.145273	0.349873
P42859	Huntingtin (Huntington disease protein homolog) (HD protein homolog) [Cleaved into: Huntingtin. myristoylated N-terminal fragment]	-1.24	-0.31	0.145594	0.350699
P06797	Cathepsin L1 (EC 3.4.22.15) (Cathepsin L) (Major excreted protein) (MEP) (p39 cysteine proteinase) [Cleaved into: Cathepsin L1 heavy chain; Cathepsin L1 light chain]	-1.24	-0.31	0.145689	0.350254
Q58A65	C-Jun-amino-terminal kinase-interacting protein 4 (JIP-4) (JNK-interacting protein 4) (JNK-associated leucine-zipper protein) (JLP) (JNK/SAPK-associated protein 2) (JSAP2) (Mitogen-activated protein kinase 8-interacting protein 4) (Sperm-associated antigen 9)	-1.29	-0.37	0.145702	0.34981
Q64514	Tripeptidyl-peptidase 2 (TPP-2) (EC 3.4.14.10) (Tripeptidyl aminopeptidase) (Tripeptidyl-peptidase II) (TPP-II)	1.20	0.27	0.145763	0.349367
P34022	Ran-specific GTPase-activating protein (HpaII tiny fragments locus 9a protein) (Ran-binding protein 1) (RANBP1)	-1.18	-0.24	0.146763	0.348925
Q9JMH9	Unconventional myosin-XVIIIa (Molecule associated with JAK3 N-terminus) (MAJN) (Myosin containing a PDZ domain) (Surfactant protein receptor SP-R210) (SP-R210)	-1.17	-0.23	0.147189	0.349747
Q8C7X2	ER membrane protein complex subunit 1	-1.25	-0.32	0.147415	0.349306
Q8C754	Vacuolar protein sorting-associated protein 52 homolog	1.27	0.35	0.14751	0.348866
O35136	Neural cell adhesion molecule 2 (N-CAM-2) (NCAM-2) (Neural cell adhesion molecule RB-8) (R4B12)	-1.18	-0.24	0.147592	0.348428
Q61301	Catenin alpha-2 (Alpha N-catenin)	-1.27	-0.35	0.147606	0.34799
O35250	Exocyst complex component 7 (Exocyst complex component Exo70)	1.21	0.27	0.147832	0.348808
P70295	Ancient ubiquitous protein 1	1.35	0.43	0.14797	0.348371
Q8BRK9	Alpha-mannosidase 2x (EC 3.2.1.114) (Alpha-mannosidase IIx) (Man IIx) (Mannosidase alpha class 2A member 2) (Mannosyl-oligosaccharide 1.3-1.6-alpha-mannosidase)	1.40	0.49	0.14818	0.350438
Q62188	Dihydropyrimidinase-related protein 3 (DRP-3) (Unc-33-like phosphoprotein 1) (ULIP-1)	1.19	0.25	0.148203	0.35
O35643	AP-1 complex subunit beta-1 (Adaptor protein complex AP-1 subunit beta-1) (Adaptor-related protein complex 1 subunit beta-1) (Beta-1-adaptin) (Beta-adaptin 1) (Clathrin assembly protein complex 1 beta large chain) (Golgi adaptor HA1/AP1 adaptin beta subunit)	-1.22	-0.29	0.149105	0.350811
Q9R0H0	Peroxisomal acyl-coenzyme A oxidase 1 (AOX) (EC 1.3.3.6) (Palmitoyl-CoA oxidase) [Cleaved into: Peroxisomal acyl-CoA oxidase 1. A chain; Peroxisomal acyl-CoA oxidase 1. B chain; Peroxisomal acyl-CoA oxidase 1. C chain]	-1.24	-0.31	0.149338	0.350374
P62858	40S ribosomal protein S28	-1.21	-0.28	0.149377	0.349938
Q9WTR1	Transient receptor potential cation channel subfamily V member 2 (TrpV2) (Growth factor-regulated calcium channel) (GRC) (Osm-9-like TRP channel 2) (OTRPC2)	1.22	0.29	0.1509	0.353234
Q6IRU5	Clathrin light chain B (Lcb)	-1.21	-0.28	0.150912	0.352795
O88741	Ganglioside-induced differentiation-associated protein 1 (GDAP1)	-1.17	-0.23	0.152018	0.356079
P52760	2-iminobutanoate/2-iminopropanoate deaminase (EC 3.5.99.10) (Heat-responsive protein 12) (Reactive intermediate imine deaminase A homolog) (Translation inhibitor L-PSP ribonuclease)	1.19	0.25	0.152315	0.355638
Q9WVA2	Mitochondrial import inner membrane translocase subunit Tim8 A (Deafness dystonia protein 1 homolog)	1.19	0.25	0.152454	0.355198
Q9CRD0	OCIA domain-containing protein 1	-1.30	-0.38	0.152711	0.354759
Q3UNH4	G protein-regulated inducer of neurite outgrowth 1 (GRIN1)	-1.18	-0.24	0.152799	0.354321
P18872	Guanine nucleotide-binding protein G(o) subunit alpha	-1.19	-0.25	0.153641	0.361282
Q9R1T4	Septin-6	1.25	0.33	0.154165	0.364532
Q68FD5	Clathrin heavy chain 1	-1.15	-0.20	0.154216	0.364084
P11438	Lysosome-associated membrane glycoprotein 1 (LAMP-1) (Lysosome-associated membrane protein 1) (120 kDa lysosomal membrane glycoprotein) (CD107 antigen-like family member A) (LGP-120) (Lysosomal membrane glycoprotein A) (LGP-A) (P2B) (CD antigen CD107a)	-1.25	-0.33	0.155061	0.363636
Q9CR98	Protein FAM136A	1.21	0.28	0.155166	0.36319
Q9D1G1	Ras-related protein Rab-1B	-1.28	-0.36	0.15536	0.365196
Q9CZ13	Cytochrome b-c1 complex subunit 1. mitochondrial (Complex III subunit 1) (Core protein I) (Ubiquinol-cytochrome-c reductase complex core protein 1)	1.16	0.22	0.155987	0.367197
Q91V14	Solute carrier family 12 member 5 (Electroneutral potassium-chloride cotransporter 2) (K-Cl cotransporter 2) (mKCC2) (Neuronal K-Cl cotransporter)	-1.22	-0.29	0.157125	0.371638
Q99NE5	Regulating synaptic membrane exocytosis protein 1 (Rab-3-interacting molecule 1) (RIM 1) (Rab-3-interacting protein 1)	-1.19	-0.26	0.157524	0.371184
P99028	Cytochrome b-c1 complex subunit 6. mitochondrial (Complex III subunit 6) (Complex III subunit VIII) (Cytochrome c1 non-heme 11 kDa protein) (Mitochondrial hinge protein) (Ubiquinol-cytochrome c reductase complex 11 kDa protein)	-1.34	-0.42	0.157682	0.370732
Q9WTX6	Cullin-1 (CUL-1)	-1.22	-0.29	0.158126	0.372716
P47791	Glutathione reductase. mitochondrial (GR) (GRase) (EC 1.8.1.7)	-1.33	-0.41	0.158282	0.372263
P21460	Cystatin-C (Cystatin-3)	-1.2	-0.26	0.158641	0.373026
Q99JY8	Phospholipid phosphatase 3 (EC 3.1.3.-) (EC 3.1.3.4) (Lipid phosphate phosphohydrolase 3) (PAP2-beta) (Phosphatidate phosphohydrolase type 2b) (Phosphatidic acid phosphatase 2b) (PAP-2b) (PAP2b)	-1.29	-0.37	0.158772	0.372573
Q7TSK2	Seizure protein 6 (SEZ-6) (Brain-specific receptor-like protein C) (BSRP-C)	-1.22	-0.29	0.159188	0.373333
P46414	Cyclin-dependent kinase inhibitor 1B (Cyclin-dependent kinase inhibitor p27) (p27Kip1)	-1.20	-0.27	0.159387	0.372881
Q3UDP0	WD repeat-containing protein 41	-1.47	-0.56	0.159986	0.37364
Q99LF4	RNA-splicing ligase RtcB homolog (EC 6.5.1.8) (3'-phosphate/5'-hydroxy nucleic acid ligase) (Focal adhesion-associated protein) (FAAP)	1.27	0.35	0.160052	0.373188
P47738	Aldehyde dehydrogenase. mitochondrial (EC 1.2.1.3) (AHD-M1) (ALDH class 2) (ALDH-E2) (ALDHI)	1.17	0.23	0.160306	0.372738
O54829	Regulator of G-protein signaling 7 (RGS7)	1.19	0.25	0.16032	0.372289
Q9CZM2	60S ribosomal protein L15	1.23	0.3	0.160822	0.373045
Q0KL02	Triple functional domain protein (EC 2.7.11.1)	1.17	0.23	0.160919	0.373798
P14873	Microtubule-associated protein 1B (MAP-1B) (MAP1(X)) (MAP1.2) [Cleaved into: MAP1B heavy chain; MAP1 light chain LC1]	-1.18	-0.24	0.161043	0.373349
P12660	Purkinje cell protein 2 (Protein PCD-5) (Purkinje cell-specific protein L7)	-1.25	-0.32	0.161578	0.374101
Q5IRJ6	Zinc transporter 9 (ZnT-9) (GRIP1-associated coactivator 63) (GAC63) (Solute carrier family 30 member 9)	1.22	0.29	0.164447	0.380838
Q9QYB5	Gamma-adducin (Adducin-like protein 70)	-1.19	-0.25	0.164631	0.380383
Q8BXR9	Oxysterol-binding protein-related protein 6 (ORP-6) (OSBP-related protein 6)	-1.21	-0.28	0.165213	0.382318
Q8BIE6	FERM domain-containing protein 4A	-1.16	-0.21	0.165381	0.383055
Q3UJB9	Enhancer of mRNA-decapping protein 4	-1.22	-0.28	0.165609	0.382598
P11499	Heat shock protein HSP 90-beta (Heat shock 84 kDa) (HSP 84) (HSP84) (Tumor-specific transplantation 84 kDa antigen) (TSTA)	-1.16	-0.22	0.165675	0.382143
O35239	Tyrosine-protein phosphatase non-receptor type 9 (EC 3.1.3.48) (Protein-tyrosine phosphatase MEG2) (PTPase MEG2)	-1.30	-0.38	0.165962	0.381688
P04925	Major prion protein (PrP) (PrP27-30) (PrP33-35C) (CD antigen CD230)	-1.18	-0.25	0.166174	0.38361
Q8R3D1	TBC1 domain family member 13	1.35	0.43	0.16679	0.386714
Q9CVB6	Actin-related protein 2/3 complex subunit 2 (Arp2/3 complex 34 kDa subunit) (p34-ARC)	1.20	0.26	0.166913	0.386256
Q9ERB0	Synaptosomal-associated protein 29 (SNAP-29) (Golgi SNARE of 32 kDa) (Gs32) (Soluble 29 kDa NSF attachment protein) (Vesicle-membrane fusion protein SNAP-29)	-1.22	-0.29	0.167704	0.389349
Q8R570	Synaptosomal-associated protein 47 (SNAP-47) (Synaptosomal-associated 47 kDa protein)	1.19	0.25	0.168386	0.390071
Q8CHH9	Septin-8	-1.20	-0.27	0.168484	0.38961
Q62048	Astrocytic phosphoprotein PEA-15 (15 kDa phosphoprotein enriched in astrocytes)	-1.24	-0.31	0.168553	0.389151
Q9DCD0	6-phosphogluconate dehydrogenase. decarboxylating (EC 1.1.1.44)	1.16	0.22	0.168795	0.38987
P63030	Mitochondrial pyruvate carrier 1 (Brain protein 44-like protein)	1.27	0.34	0.16922	0.389412
Q8VEM8	Phosphate carrier protein. mitochondrial (Phosphate transport protein) (PTP) (Solute carrier family 25 member 3)	1.22	0.29	0.170396	0.391304
P60879	Synaptosomal-associated protein 25 (SNAP-25) (Super protein) (SUP) (Synaptosomal-associated 25 kDa protein)	-1.16	-0.22	0.170678	0.392019
P97772	Metabotropic glutamate receptor 1 (mGluR1)	1.15	0.21	0.171319	0.392732
P63323	40S ribosomal protein S12	-1.21	-0.28	0.171436	0.392272
Q62465	Synaptic vesicle membrane protein VAT-1 homolog (EC 1.-.-.-)	1.18	0.24	0.172512	0.394152
Q9DBX2	Phosducin-like protein (PHLP)	-1.29	-0.37	0.172883	0.396028
Q9WUA3	ATP-dependent 6-phosphofructokinase. platelet type (ATP-PFK) (PFK-P) (EC 2.7.1.11) (6-phosphofructokinase type C) (Phosphofructo-1-kinase isozyme C) (PFK-C) (Phosphohexokinase)	1.20	0.26	0.173399	0.3979
P53395	Lipoamide acyltransferase component of branched-chain alpha-keto acid dehydrogenase complex. mitochondrial (EC 2.3.1.168) (Branched-chain alpha-keto acid dehydrogenase complex component E2) (BCKAD-E2) (BCKADE2) (Dihydrolipoamide acetyltransferase component of branched-chain alpha-keto acid dehydrogenase complex) (Dihydrolipoamide branched chain transacylase) (Dihydrolipoyllysine-residue (2-methyl…	1.20	0.26	0.1741	0.399767
O88643	Serine/threonine-protein kinase PAK 1 (EC 2.7.11.1) (Alpha-PAK) (CDC42/RAC effector kinase PAK-A) (p21-activated kinase 1) (PAK-1) (p65-PAK)	-1.17	-0.23	0.174704	0.400466
Q62523	Zyxin	-1.20	-0.26	0.17585	0.402326
Q7TMM9	Tubulin beta-2A chain	-1.17	-0.23	0.175874	0.401858
Q6URW6	Myosin-14 (Myosin heavy chain 14) (Myosin heavy chain. non-muscle IIc) (Non-muscle myosin heavy chain IIc) (NMHC II-C)	-1.24	-0.31	0.175897	0.401392
Q69ZK9	Neuroligin-2	-1.17	-0.22	0.176302	0.400927
Q60714	Long-chain fatty acid transport protein 1 (FATP-1) (Fatty acid transport protein 1) (EC 6.2.1.15) (Fatty acid transport protein) (Solute carrier family 27 member 1)	1.29	0.37	0.176969	0.40162
Q9EPJ9	ADP-ribosylation factor GTPase-activating protein 1 (ARF GAP 1) (ADP-ribosylation factor 1 GTPase-activating protein) (ARF1 GAP) (ARF1-directed GTPase-activating protein)	-1.21	-0.27	0.178159	0.402312
Q9CQC7	NADH dehydrogenase [ubiquinone] 1 beta subcomplex subunit 4 (Complex I-B15) (CI-B15) (NADH-ubiquinone oxidoreductase B15 subunit)	1.16	0.22	0.178635	0.403002
Q9CY64	Biliverdin reductase A (BVR A) (EC 1.3.1.24) (Biliverdin-IX alpha-reductase)	1.17	0.23	0.178723	0.403691
P16332	Methylmalonyl-CoA mutase. mitochondrial (MCM) (EC 5.4.99.2) (Methylmalonyl-CoA isomerase)	1.18	0.24	0.178785	0.403226
Q8BHC4	Dephospho-CoA kinase domain-containing protein	1.18	0.24	0.179457	0.405063
Q69ZK0	Phosphatidylinositol 3.4.5-trisphosphate-dependent Rac exchanger 1 protein (P-Rex1) (PtdIns(3.4.5)-dependent Rac exchanger 1)	-1.22	-0.28	0.179478	0.404598
Q8C7K6	Prenylcysteine oxidase-like (EC 1.8.3.-)	-1.18	-0.25	0.179597	0.404133
P14211	Calreticulin (CRP55) (Calregulin) (Endoplasmic reticulum resident protein 60) (ERp60) (HACBP)	-1.23	-0.29	0.179761	0.40367
Q9Z0V7	Mitochondrial import inner membrane translocase subunit Tim17-B	1.17	0.23	0.180248	0.404353
Q91VM9	Inorganic pyrophosphatase 2. mitochondrial (EC 3.6.1.1) (Pyrophosphate phospho-hydrolase 2) (PPase 2)	1.23	0.3	0.180416	0.40389
Q7TSQ8	Pyruvate dehydrogenase phosphatase regulatory subunit. mitochondrial (PDPr)	1.22	0.29	0.180952	0.406857
P12367	cAMP-dependent protein kinase type II-alpha regulatory subunit	-1.18	-0.23	0.181273	0.407534
Q1RLL3	Copine-9 (Copine IX)	-1.16	-0.22	0.181349	0.40707
P23116	Eukaryotic translation initiation factor 3 subunit A (eIF3a) (Centrosomin) (Eukaryotic translation initiation factor 3 subunit 10) (eIF-3-theta) (eIF3 p167) (eIF3 p180) (eIF3 p185) (p162)	-1.16	-0.21	0.181946	0.406606
Q9CR59	Growth arrest and DNA damage-inducible proteins-interacting protein 1 (39S ribosomal protein L59. mitochondrial) (MRP-L59)	-1.26	-0.34	0.182893	0.410694
Q9WTX5	S-phase kinase-associated protein 1 (Cyclin-A/CDK2-associated protein p19) (S-phase kinase-associated protein 1A) (p19A) (p19skp1)	-1.27	-0.34	0.183049	0.410227
Q04736	Tyrosine-protein kinase Yes (EC 2.7.10.2) (Proto-oncogene c-Yes) (p61-Yes)	1.25	0.32	0.183226	0.409762
P46660	Alpha-internexin (Alpha-Inx) (66 kDa neurofilament protein) (NF-66) (Neurofilament-66)	-1.16	-0.21	0.18388	0.409297
Q6ZWR6	Nesprin-1 (Enaptin) (KASH domain-containing protein 1) (KASH1) (Myocyte nuclear envelope protein 1) (Myne-1) (Nuclear envelope spectrin repeat protein 1) (Synaptic nuclear envelope protein 1) (Syne-1)	-1.25	-0.32	0.184018	0.408834
Q9Z110	Delta-1-pyrroline-5-carboxylate synthase (P5CS) (Aldehyde dehydrogenase family 18 member A1) [Includes: Glutamate 5-kinase (GK) (EC 2.7.2.11) (Gamma-glutamyl kinase); Gamma-glutamyl phosphate reductase (GPR) (EC 1.2.1.41) (Glutamate-5-semialdehyde dehydrogenase) (Glutamyl-gamma-semialdehyde dehydrogenase)]	1.21	0.27	0.184111	0.408371
Q9DBG6	Dolichyl-diphosphooligosaccharide--protein glycosyltransferase subunit 2 (Dolichyl-diphosphooligosaccharide--protein glycosyltransferase 63 kDa subunit) (Ribophorin II) (RPN-II) (Ribophorin-2)	-1.29	-0.37	0.18419	0.40791
Q80WQ2	Protein VAC14 homolog	-1.27	-0.34	0.184689	0.409707
Q9D1A2	Cytosolic non-specific dipeptidase (EC 3.4.13.18) (CNDP dipeptidase 2) (Glutamate carboxypeptidase-like protein 1)	-1.15	-0.21	0.185004	0.410372
Q921J2	GTP-binding protein Rheb (Ras homolog enriched in brain)	-1.22	-0.29	0.185542	0.415541
P14685	26S proteasome non-ATPase regulatory subunit 3 (26S proteasome regulatory subunit RPN3) (26S proteasome regulatory subunit S3) (Proteasome subunit p58) (Transplantation antigen P91A) (Tum-P91A antigen)	-1.16	-0.21	0.186135	0.417323
B2RXR6	Serine/threonine-protein phosphatase 6 regulatory ankyrin repeat subunit B (PP6-ARS-B) (Serine/threonine-protein phosphatase 6 regulatory subunit ARS-B) (Ankyrin repeat domain-containing protein 44)	-1.35	-0.44	0.186305	0.417978
P19246	Neurofilament heavy polypeptide (NF-H) (200 kDa neurofilament protein) (Neurofilament triplet H protein)	-1.23	-0.30	0.186354	0.417508
Q4QQM4	Tumor protein p53-inducible protein 11 (Transformation related protein 53 inducible protein 11) (p53-induced gene 11 protein)	-1.20	-0.26	0.186515	0.41704
Q9QXB9	Developmentally-regulated GTP-binding protein 2 (DRG-2) (Translation factor GTPase DRG2) (TRAFAC GTPase DRG2) (EC 3.6.5.-)	-1.15	-0.20	0.187097	0.417693
A2ADY9	Protein DDI1 homolog 2 (EC 3.4.23.-)	-1.17	-0.23	0.187546	0.417226
Q8BG39	Synaptic vesicle glycoprotein 2B (Synaptic vesicle protein 2B)	-1.20	-0.27	0.187812	0.417877
P12960	Contactin-1 (Neural cell surface protein F3)	-1.15	-0.21	0.187981	0.417411
P62259	14-3-3 protein epsilon (14-3-3E)	-1.16	-0.22	0.188325	0.419175
Q68FL6	Methionine--tRNA ligase. cytoplasmic (EC 6.1.1.10) (Methionyl-tRNA synthetase) (MetRS)	-1.17	-0.23	0.188559	0.418708
Q9R1P0	Proteasome subunit alpha type-4 (EC 3.4.25.1) (Macropain subunit C9) (Multicatalytic endopeptidase complex subunit C9) (Proteasome component C9) (Proteasome subunit L)	-1.27	-0.34	0.189024	0.418242
Q99P72	Reticulon-4 (Neurite outgrowth inhibitor) (Nogo protein)	-1.16	-0.21	0.189409	0.418889
P47708	Rabphilin-3A (Exophilin-1)	-1.18	-0.25	0.189829	0.419534
Q4KMM3	Oxidation resistance protein 1 (Protein C7)	-1.16	-0.21	0.189961	0.420177
Q3UGC7	Eukaryotic translation initiation factor 3 subunit J-A (eIF3j-A) (Eukaryotic translation initiation factor 3 subunit 1-A) (eIF-3-alpha-A) (eIF3 p35)	-1.28	-0.36	0.190088	0.419712
Q8BTX9	Inactive hydroxysteroid dehydrogenase-like protein 1	-1.23	-0.30	0.191141	0.42146
Q64332	Synapsin-2 (Synapsin II)	1.15	0.20	0.191271	0.420994
Q9JJV2	Profilin-2 (Profilin II)	-1.16	-0.22	0.192229	0.422737
Q01279	Epidermal growth factor receptor (EC 2.7.10.1)	-1.19	-0.25	0.192653	0.423374
P63085	Mitogen-activated protein kinase 1 (MAP kinase 1) (MAPK 1) (EC 2.7.11.24) (ERT1) (Extracellular signal-regulated kinase 2) (ERK-2) (MAP kinase isoform p42) (p42-MAPK) (Mitogen-activated protein kinase 2) (MAP kinase 2) (MAPK 2)	-1.20	-0.26	0.192693	0.422907
P70175	Disks large homolog 3 (Synapse-associated protein 102) (SAP-102) (SAP102)	-1.14	-0.2	0.192818	0.422442
Q922Q1	Mitochondrial amidoxime reducing component 2 (mARC2) (EC 1.7.-.-) (Molybdenum cofactor sulfurase C-terminal domain-containing protein 2) (MOSC domain-containing protein 2) (Moco sulfurase C-terminal domain-containing protein 2)	1.32	0.40	0.193239	0.423077
Q91V76	Ester hydrolase C11orf54 homolog (EC 3.1.-.-)	-1.58	-0.66	0.193754	0.42371
Q922D8	C-1-tetrahydrofolate synthase. cytoplasmic (C1-THF synthase) [Cleaved into: C-1-tetrahydrofolate synthase. cytoplasmic. N-terminally processed] [Includes: Methylenetetrahydrofolate dehydrogenase (EC 1.5.1.5); Methenyltetrahydrofolate cyclohydrolase (EC 3.5.4.9); Formyltetrahydrofolate synthetase (EC 6.3.4.3)]	1.13	0.17	0.193901	0.423246
P35585	AP-1 complex subunit mu-1 (AP-mu chain family member mu1A) (Adaptor protein complex AP-1 subunit mu-1) (Adaptor-related protein complex 1 subunit mu-1) (Clathrin assembly protein complex 1 mu-1 medium chain 1) (Clathrin coat assembly protein AP47) (Clathrin coat-associated protein AP47) (Golgi adaptor HA1/AP1 adaptin mu-1 subunit) (Mu-adaptin 1) (Mu1A-adaptin)	-1.17	-0.22	0.195122	0.428258
Q3UUJ4	STE20-related kinase adapter protein alpha (STRAD alpha) (STE20-related adapter protein)	1.23	0.30	0.195226	0.42779
P46664	Adenylosuccinate synthetase isozyme 2 (AMPSase 2) (AdSS 2) (EC 6.3.4.4) (Adenylosuccinate synthetase. acidic isozyme) (Adenylosuccinate synthetase. liver isozyme) (L-type adenylosuccinate synthetase) (IMP--aspartate ligase 2)	-1.23	-0.3	0.195769	0.430601
P62774	Myotrophin (Granule cell differentiation protein) (Protein V-1)	-1.22	-0.29	0.196282	0.430131
O35098	Dihydropyrimidinase-related protein 4 (DRP-4) (Collapsin response mediator protein 3) (CRMP-3) (UNC33-like phosphoprotein 4) (ULIP-4)	-1.17	-0.23	0.197063	0.430752
P10649	Glutathione S-transferase Mu 1 (EC 2.5.1.18) (GST 1-1) (GST class-mu 1) (Glutathione S-transferase GT8.7) (pmGT10)	-1.17	-0.23	0.19723	0.432462
Q8R5H6	Wiskott-Aldrich syndrome protein family member 1 (WASP family protein member 1) (Protein WAVE-1)	-1.24	-0.31	0.197429	0.431991
Q91V12	Cytosolic acyl coenzyme A thioester hydrolase (EC 3.1.2.2) (Acyl-CoA thioesterase 7) (Brain acyl-CoA hydrolase) (BACH) (CTE-IIa) (CTE-II) (Long chain acyl-CoA thioester hydrolase)	1.14	0.19	0.198706	0.434783
Q8CBC4	Consortin	-1.16	-0.22	0.198864	0.435396
Q9D7I5	Phospholysine phosphohistidine inorganic pyrophosphate phosphatase (EC 3.1.3.-) (EC 3.6.1.1)	-1.18	-0.24	0.199076	0.434924
Q6P1B1	Xaa-Pro aminopeptidase 1 (EC 3.4.11.9) (Aminoacylproline aminopeptidase) (Cytosolic aminopeptidase P) (Soluble aminopeptidase P) (sAmp) (X-Pro aminopeptidase 1) (X-prolyl aminopeptidase 1. soluble)	-1.38	-0.47	0.199248	0.434453
P50518	V-type proton ATPase subunit E 1 (V-ATPase subunit E 1) (V-ATPase 31 kDa subunit) (p31) (Vacuolar proton pump subunit E 1)	1.17	0.22	0.199268	0.433983
Q9CZY3	Ubiquitin-conjugating enzyme E2 variant 1 (UEV-1) (CROC-1)	1.17	0.23	0.19935	0.433514
Q8CDN6	Thioredoxin-like protein 1 (32 kDa thioredoxin-related protein)	-1.17	-0.23	0.199719	0.433045
Q8BIJ6	Isoleucine--tRNA ligase. mitochondrial (EC 6.1.1.5) (Isoleucyl-tRNA synthetase) (IleRS)	1.16	0.22	0.199753	0.432578
Q9CRY7	Lysophospholipase D GDPD1 (EC 3.1.4.39) (Glycerophosphodiester phosphodiesterase 4) (Glycerophosphodiester phosphodiesterase domain-containing protein 1)	1.17	0.22	0.199901	0.432112
P62812	Gamma-aminobutyric acid receptor subunit alpha-1 (GABA(A) receptor subunit alpha-1)	-1.15	-0.20	0.200433	0.432723
Q9JME5	AP-3 complex subunit beta-2 (Adaptor protein complex AP-3 subunit beta-2) (Adaptor-related protein complex 3 subunit beta-2) (Beta-3B-adaptin) (Clathrin assembly protein complex 3 beta-2 large chain)	-1.16	-0.21	0.200665	0.432258
Q6PCP5	Mitochondrial fission factor	-1.16	-0.21	0.200811	0.431794
P70302	Stromal interaction molecule 1	-1.21	-0.27	0.201001	0.432403
Q9Z1P6	NADH dehydrogenase [ubiquinone] 1 alpha subcomplex subunit 7 (Complex I-B14.5a) (CI-B14.5a) (NADH-ubiquinone oxidoreductase subunit B14.5a)	1.18	0.24	0.201202	0.43194
O88746	Target of Myb protein 1	-1.19	-0.25	0.201384	0.431478
Q9JHG0	Cerebellin-3	1.22	0.28	0.201927	0.432086
Q9ERT9	Protein phosphatase 1 regulatory subunit 1A (Protein phosphatase inhibitor 1) (I-1) (IPP-1)	-1.24	-0.31	0.201964	0.431624
P97370	Sodium/potassium-transporting ATPase subunit beta-3 (Sodium/potassium-dependent ATPase subunit beta-3) (ATPB-3) (CD antigen CD298)	1.16	0.22	0.202144	0.432231
Q9CQX2	Cytochrome b5 type B (Cytochrome b5 outer mitochondrial membrane isoform)	-1.23	-0.30	0.202313	0.43177
O35435	Dihydroorotate dehydrogenase (quinone). mitochondrial (DHOdehase) (EC 1.3.5.2) (Dihydroorotate oxidase)	1.16	0.22	0.202673	0.434505
Q6PAJ1	Breakpoint cluster region protein (EC 2.7.11.1)	-1.16	-0.22	0.202794	0.434043
Q7TMB8	Cytoplasmic FMR1-interacting protein 1 (Specifically Rac1-associated protein 1) (Sra-1)	-1.21	-0.28	0.203287	0.433581
Q7TMK9	Heterogeneous nuclear ribonucleoprotein Q (hnRNP Q) (Glycine- and tyrosine-rich RNA-binding protein) (GRY-RBP) (NS1-associated protein 1) (Synaptotagmin-binding. cytoplasmic RNA-interacting protein) (pp68)	-1.18	-0.24	0.2035	0.435244
Q03265	ATP synthase subunit alpha. mitochondrial (ATP synthase F1 subunit alpha)	1.15	0.20	0.204104	0.435843
O55074	A-kinase anchor protein 7 isoform alpha (AKAP-7 isoform alpha) (A-kinase anchor protein 18) (AKAP-18) (A-kinase anchor protein 9 kDa) (AKAP 9) (Protein kinase A-anchoring protein 7 isoform alpha) (PRKA7 isoform alpha)	-1.22	-0.29	0.204701	0.436441
P05532	Mast/stem cell growth factor receptor Kit (SCFR) (EC 2.7.10.1) (Proto-oncogene c-Kit) (Tyrosine-protein kinase Kit) (CD antigen CD117)	-1.21	-0.28	0.205054	0.437037
Q9DBH5	Vesicular integral-membrane protein VIP36 (Lectin mannose-binding 2) (Vesicular integral-membrane protein 36) (VIP36)	1.24	0.32	0.20536	0.437632
P14094	Sodium/potassium-transporting ATPase subunit beta-1 (Sodium/potassium-dependent ATPase subunit beta-1)	-1.17	-0.23	0.205821	0.438226
Q9CQX8	28S ribosomal protein S36. mitochondrial (MRP-S36) (S36mt)	1.14	0.19	0.207034	0.439873
P10637	Microtubule-associated protein tau (Neurofibrillary tangle protein) (Paired helical filament-tau) (PHF-tau)	-1.16	-0.22	0.208482	0.442571
P80317	T-complex protein 1 subunit zeta (TCP-1-zeta) (CCT-zeta-1)	-1.17	-0.22	0.208525	0.442105
Q9D8V0	Minor histocompatibility antigen H13 (EC 3.4.23.-) (Presenilin-like protein 3) (Signal peptide peptidase)	-1.19	-0.26	0.208629	0.44164
Q9CQZ6	NADH dehydrogenase [ubiquinone] 1 beta subcomplex subunit 3 (Complex I-B12) (CI-B12) (NADH-ubiquinone oxidoreductase B12 subunit)	1.18	0.24	0.208836	0.443277
Q8K3G9	DCC-interacting protein 13-beta (Dip13-beta) (Adapter protein containing PH domain. PTB domain and leucine zipper motif 2)	-1.13	-0.18	0.209194	0.442812
P34884	Macrophage migration inhibitory factor (MIF) (EC 5.3.2.1) (Delayed early response protein 6) (DER6) (Glycosylation-inhibiting factor) (GIF) (L-dopachrome isomerase) (L-dopachrome tautomerase) (EC 5.3.3.12) (Phenylpyruvate tautomerase)	1.32	0.40	0.209359	0.442348
Q71M36	Chondroitin sulfate proteoglycan 5 (Acidic leucine-rich EGF-like domain-containing brain protein) (Neuroglycan C)	-1.21	-0.27	0.209627	0.443979
P62492	Ras-related protein Rab-11A (Rab-11)	-1.16	-0.22	0.210387	0.444561
O08709	Peroxiredoxin-6 (EC 1.11.1.27) (1-Cys peroxiredoxin) (1-Cys PRX) (Acidic calcium-independent phospholipase A2) (aiPLA2) (EC 3.1.1.4) (Antioxidant protein 2) (Glutathione-dependent peroxiredoxin) (Non-selenium glutathione peroxidase) (NSGPx)	1.19	0.26	0.210824	0.445141
Q02248	Catenin beta-1 (Beta-catenin)	-1.14	-0.2	0.211522	0.447808
Q9D051	Pyruvate dehydrogenase E1 component subunit beta. mitochondrial (PDHE1-B) (EC 1.2.4.1)	1.15	0.20	0.211754	0.448384
Q8BX70	Vacuolar protein sorting-associated protein 13C	-1.20	-0.26	0.212382	0.448958
O70194	Eukaryotic translation initiation factor 3 subunit D (eIF3d) (Eukaryotic translation initiation factor 3 subunit 7) (eIF-3-zeta) (eIF3 p66)	-1.24	-0.31	0.212892	0.449532
Q7TQ95	Endoplasmic reticulum junction formation protein lunapark (ER junction formation factor lunapark) (Protein ulnaless)	-1.20	-0.27	0.213549	0.450104
Q9CQJ8	NADH dehydrogenase [ubiquinone] 1 beta subcomplex subunit 9 (Complex I-B22) (CI-B22) (NADH-ubiquinone oxidoreductase B22 subunit)	1.19	0.25	0.213728	0.449637
Q9ERK4	Exportin-2 (Exp2) (Chromosome segregation 1-like protein) (Importin-alpha re-exporter)	1.16	0.22	0.21379	0.44917
P55012	Solute carrier family 12 member 2 (Basolateral Na-K-Cl symporter) (Bumetanide-sensitive sodium-(potassium)-chloride cotransporter 2)	-1.14	-0.19	0.214544	0.45285
Q9QZQ1	Afadin (Afadin adherens junction formation factor) (Protein Af-6)	-1.13	-0.17	0.215776	0.453416
Q9QYJ0	DnaJ homolog subfamily A member 2 (mDj3)	1.21	0.27	0.21601	0.452947
P22892	AP-1 complex subunit gamma-1 (Adaptor protein complex AP-1 subunit gamma-1) (Adaptor-related protein complex 1 subunit gamma-1) (Clathrin assembly protein complex 1 gamma-1 large chain) (Gamma-adaptin) (Gamma1-adaptin) (Golgi adaptor HA1/AP1 adaptin subunit gamma-1)	1.18	0.24	0.216302	0.452479
Q9D880	Mitochondrial import inner membrane translocase subunit TIM50	1.15	0.20	0.218628	0.459236
Q9CZU6	Citrate synthase. mitochondrial (EC 2.3.3.1) (Citrate (Si)-synthase)	1.18	0.24	0.21897	0.459794
Q8K0D0	Cyclin-dependent kinase 17 (EC 2.7.11.22) (Cell division protein kinase 17) (PCTAIRE-motif protein kinase 2) (Serine/threonine-protein kinase PCTAIRE-2)	-1.14	-0.19	0.21905	0.45932
Q9QYR9	Acyl-coenzyme A thioesterase 2. mitochondrial (Acyl-CoA thioesterase 2) (EC 3.1.2.2) (Acyl coenzyme A thioester hydrolase) (MTE-I) (Very-long-chain acyl-CoA thioesterase)	-1.32	-0.40	0.219138	0.458848
Q7TQD2	Tubulin polymerization-promoting protein (TPPP) (EC 3.6.5.-) (25 kDa brain-specific protein) (TPPP/p25) (p25-alpha)	1.28	0.36	0.219288	0.458376
P39053	Dynamin-1 (EC 3.6.5.5)	-1.17	-0.22	0.219335	0.457906
Q8VD37	SH3-containing GRB2-like protein 3-interacting protein 1 (Endophilin-3-interacting protein)	1.21	0.28	0.219952	0.461538
Q9CQW1	Synaptobrevin homolog YKT6 (EC 2.3.1.-)	-1.23	-0.30	0.220276	0.461066
Q924M7	Mannose-6-phosphate isomerase (EC 5.3.1.8) (Phosphohexomutase) (Phosphomannose isomerase) (PMI)	1.16	0.21	0.221644	0.465711
O88844	Isocitrate dehydrogenase [NADP] cytoplasmic (IDH) (EC 1.1.1.42) (Cytosolic NADP-isocitrate dehydrogenase) (IDP) (NADP(+)-specific ICDH) (Oxalosuccinate decarboxylase)	-1.18	-0.25	0.222045	0.466258
Q791V5	Mitochondrial carrier homolog 2	-1.21	-0.27	0.22729	0.477017
Q9R0A0	Peroxisomal membrane protein PEX14 (PTS1 receptor-docking protein) (Peroxin-14) (Peroxisomal membrane anchor protein PEX14)	-1.19	-0.26	0.227534	0.478571
Q812A2	SLIT-ROBO Rho GTPase-activating protein 3 (srGAP3) (Rho GTPase-activating protein 14) (WAVE-associated Rac GTPase-activating protein) (WRP)	1.14	0.19	0.227634	0.478084
P42125	Enoyl-CoA delta isomerase 1. mitochondrial (EC 5.3.3.8) (3.2-trans-enoyl-CoA isomerase) (Delta(3).Delta(2)-enoyl-CoA isomerase) (D3.D2-enoyl-CoA isomerase) (Dodecenoyl-CoA isomerase)	1.15	0.20	0.227665	0.477597
A2AJA9	Apical junction component 1 homolog	-1.17	-0.23	0.228157	0.478128
Q5GH64	XK-related protein 7	-1.18	-0.24	0.228802	0.477642
Q922R8	Protein disulfide-isomerase A6 (EC 5.3.4.1) (Thioredoxin domain-containing protein 7)	1.20	0.26	0.229415	0.478173
P80316	T-complex protein 1 subunit epsilon (TCP-1-epsilon) (CCT-epsilon)	1.13	0.18	0.229581	0.477688
Q8R4H2	Rho guanine nucleotide exchange factor 12 (Leukemia-associated RhoGEF)	-1.15	-0.21	0.22974	0.477204
Q9DBG3	AP-2 complex subunit beta (AP105B) (Adaptor protein complex AP-2 subunit beta) (Adaptor-related protein complex 2 subunit beta) (Beta-2-adaptin) (Beta-adaptin) (Clathrin assembly protein complex 2 beta large chain) (Plasma membrane adaptor HA2/AP2 adaptin beta subunit)	-1.14	-0.19	0.23015	0.477733
Q8K1S3	Netrin receptor UNC5B (Protein unc-5 homolog 2) (Protein unc-5 homolog B)	-1.26	-0.33	0.231743	0.482305
Q6IR34	G-protein-signaling modulator 1 (Activator of G-protein signaling 3)	-1.15	-0.20	0.23184	0.481818
Q7M6Y3	Phosphatidylinositol-binding clathrin assembly protein (Clathrin assembly lymphoid myeloid leukemia) (CALM)	-1.18	-0.24	0.231871	0.481332
P62071	Ras-related protein R-Ras2 (EC 3.6.5.-)	1.24	0.32	0.232187	0.481855
Q9CXW3	Calcyclin-binding protein (CacyBP) (Siah-interacting protein)	-1.15	-0.20	0.232203	0.48137
P60843	Eukaryotic initiation factor 4A-I (eIF-4A-I) (eIF4A-I) (EC 3.6.4.13) (ATP-dependent RNA helicase eIF4A-1)	1.17	0.23	0.232434	0.481891
Q8CBY8	Dynactin subunit 4 (Dynactin subunit p62)	-1.16	-0.22	0.233516	0.482412
P11352	Glutathione peroxidase 1 (GPx-1) (GSHPx-1) (EC 1.11.1.9) (Cellular glutathione peroxidase) (Selenium-dependent glutathione peroxidase 1)	-1.14	-0.19	0.233613	0.481928
Q9EQF6	Dihydropyrimidinase-related protein 5 (DRP-5) (Collapsin response mediator protein 5) (CRMP-5)	-1.15	-0.20	0.233953	0.482447
Q921H8	3-ketoacyl-CoA thiolase A. peroxisomal (EC 2.3.1.16) (Acetyl-CoA acyltransferase A) (Beta-ketothiolase A) (Peroxisomal 3-oxoacyl-CoA thiolase A)	-1.16	-0.21	0.234678	0.483968
Q9Z1S5	Neuronal-specific septin-3	-1.16	-0.21	0.234765	0.483483
P99024	Tubulin beta-5 chain	1.22	0.29	0.234868	0.483
Q9CZD3	Glycine--tRNA ligase (EC 6.1.1.14) (Diadenosine tetraphosphate synthetase) (Ap4A synthetase) (EC 2.7.7.-) (Glycyl-tRNA synthetase 1) (GlyRS)	1.22	0.28	0.235139	0.482517
P28660	Nck-associated protein 1 (NAP 1) (Brain protein H19) (MH19) (Membrane-associated protein HEM-2) (p125Nap1)	1.16	0.22	0.235161	0.482036
Q69ZR2	E3 ubiquitin-protein ligase HECTD1 (EC 2.3.2.26) (HECT domain-containing protein 1) (HECT-type E3 ubiquitin transferase HECTD1) (Protein open mind)	-1.19	-0.25	0.235872	0.482552
O08539	Myc box-dependent-interacting protein 1 (Amphiphysin II) (Amphiphysin-like protein) (Bridging integrator 1) (SH3 domain-containing protein 9)	-1.15	-0.20	0.236277	0.483068
P49070	Calcium signal-modulating cyclophilin ligand (CAML)	-1.15	-0.20	0.237218	0.485572
O35114	Lysosome membrane protein 2 (85 kDa lysosomal membrane sialoglycoprotein) (LGP85) (Lysosome membrane protein II) (LIMP II) (Scavenger receptor class B member 2)	-1.17	-0.22	0.237378	0.485089
Q9D967	Magnesium-dependent phosphatase 1 (MDP-1) (EC 3.1.3.-) (EC 3.1.3.48)	1.23	0.30	0.237443	0.484608
Q8BKC5	Importin-5 (Imp5) (Importin subunit beta-3) (Karyopherin beta-3) (Ran-binding protein 5) (RanBP5)	1.14	0.19	0.237532	0.485119
Q8C8R3	Ankyrin-2 (ANK-2) (Ankyrin-B) (Brain ankyrin)	-1.15	-0.20	0.238638	0.487611
Q8K2K6	Arf-GAP domain and FG repeat-containing protein 1 (HIV-1 Rev-binding protein homolog) (Nucleoporin-like protein RIP)	-1.19	-0.25	0.23908	0.487129
Q9DCB8	Iron-sulfur cluster assembly 2 homolog. mitochondrial (HESB-like domain-containing protein 1)	-1.19	-0.25	0.239788	0.488625
P97825	Jupiter microtubule associated homolog 1 (Hematological and neurological expressed 1 protein) [Cleaved into: Jupiter microtubule associated homolog 1. N-terminally processed]	-1.17	-0.23	0.24033	0.48913
Q8BVE3	V-type proton ATPase subunit H (V-ATPase subunit H) (Vacuolar proton pump subunit H)	-1.21	-0.28	0.240999	0.490622
Q9Z0V2	Potassium voltage-gated channel subfamily D member 2 (Voltage-gated potassium channel subunit Kv4.2)	-1.18	-0.24	0.241397	0.490138
P08249	Malate dehydrogenase. mitochondrial (EC 1.1.1.37)	1.19	0.25	0.242708	0.493596
P62751	60S ribosomal protein L23a	1.17	0.23	0.242741	0.49311
Q921S7	39S ribosomal protein L37. mitochondrial (L37mt) (MRP-L37)	1.14	0.19	0.243064	0.493609
Q03173	Protein enabled homolog (NPC-derived proline-rich protein 1) (NDPP-1)	-1.17	-0.23	0.243268	0.494106
Q923D2	Flavin reductase (NADPH) (FR) (EC 1.5.1.30) (Biliverdin reductase B) (BVR-B) (EC 1.3.1.24) (Biliverdin-IX beta-reductase) (NADPH-dependent diaphorase) (NADPH-flavin reductase) (FLR)	-1.17	-0.22	0.244099	0.494603
Q9R0X4	Acyl-coenzyme A thioesterase 9. mitochondrial (Acyl-CoA thioesterase 9) (EC 3.1.2.-) (Acyl coenzyme A thioester hydrolase 2) (MTE-2) (Acyl-CoA thioester hydrolase 9) (Mitochondrial 48 kDa acyl-CoA thioester hydrolase 1) (Mt-ACT48.1) (Protein U8) (p48)	1.17	0.22	0.244418	0.496078
Q9EP69	Phosphatidylinositol-3-phosphatase SAC1 (EC 3.1.3.64) (Phosphatidylinositol-4-phosphate phosphatase) (Suppressor of actin mutations 1-like protein)	1.16	0.21	0.244683	0.495593
Q8BTZ7	Mannose-1-phosphate guanyltransferase beta (EC 2.7.7.13) (GDP-mannose pyrophosphorylase B) (GTP-mannose-1-phosphate guanylyltransferase beta)	1.17	0.22	0.245487	0.495108
Q9Z1Z2	Serine-threonine kinase receptor-associated protein (UNR-interacting protein)	-1.13	-0.18	0.246377	0.496579
P17182	Alpha-enolase (EC 4.2.1.11) (2-phospho-D-glycerate hydro-lyase) (Enolase 1) (Non-neural enolase) (NNE)	1.18	0.25	0.246444	0.49707
Q9WVE8	Protein kinase C and casein kinase substrate in neurons protein 2 (Syndapin-2) (Syndapin-II) (SdpII)	1.19	0.26	0.246492	0.496585
P0DN34	NADH dehydrogenase [ubiquinone] 1 beta subcomplex subunit 1 (Complex I-MNLL) (CI-MNLL) (NADH-ubiquinone oxidoreductase MNLL subunit)	1.16	0.22	0.247085	0.497076
Q6PDI5	Proteasome adapter and scaffold protein ECM29 (Proteasome-associated protein ECM29 homolog)	1.14	0.19	0.247915	0.498539
P13020	Gelsolin (Actin-depolymerizing factor) (ADF) (Brevin)	-1.17	-0.23	0.248229	0.498054
Q99KX1	Myeloid leukemia factor 2 (Myelodysplasia-myeloid leukemia factor 2)	-1.37	-0.45	0.249044	0.499514
P55096	ATP-binding cassette sub-family D member 3 (68 kDa peroxisomal membrane protein) (PMP68) (70 kDa peroxisomal membrane protein) (PMP70)	-1.13	-0.17	0.249193	0.499029
O08997	Copper transport protein ATOX1 (Metal transport protein ATX1)	-1.15	-0.20	0.249608	0.498545
Q8R3V5	Endophilin-B2 (SH3 domain-containing GRB2-like protein B2)	1.15	0.20	0.250114	0.500969
Q8C1A5	Thimet oligopeptidase (EC 3.4.24.15)	-1.13	-0.17	0.250411	0.500484
P15105	Glutamine synthetase (GS) (EC 6.3.1.2) (Glutamate--ammonia ligase) (Palmitoyltransferase GLUL) (EC 2.3.1.225)	1.13	0.18	0.250732	0.5
P70408	Cadherin-10 (T2-cadherin)	1.22	0.28	0.251079	0.501449
P63321	Ras-related protein Ral-A	-1.18	-0.24	0.253929	0.508687
Q7SIG6	Arf-GAP with SH3 domain. ANK repeat and PH domain-containing protein 2 (Development and differentiation-enhancing factor 2) (Paxillin-associated protein with ARF GAP activity 3) (PAG3) (Pyk2 C-terminus-associated protein) (PAP)	-1.13	-0.18	0.254119	0.508197
Q9CRD2	ER membrane protein complex subunit 2 (Tetratricopeptide repeat protein 35) (TPR repeat protein 35)	1.15	0.20	0.254161	0.507707
Q9EPW0	Inositol polyphosphate-4-phosphatase type I A (Inositol polyphosphate 4-phosphatase type I) (Inositol polyphosphate 4-phosphatase-1) (4-Ptase-1) (Type I inositol 3.4-bisphosphate 4-phosphatase) (EC 3.1.3.66)	-1.18	-0.23	0.25453	0.508181
P17710	Hexokinase-1 (EC 2.7.1.1) (Hexokinase type I) (HK I) (Hexokinase. tumor isozyme)	1.14	0.19	0.254547	0.507692
Q14BI2	Metabotropic glutamate receptor 2 (mGluR2)	-1.19	-0.25	0.25462	0.508165
Q71LX4	Talin-2	-1.12	-0.16	0.254788	0.507678
Q8BI84	Transport and Golgi organization protein 1 homolog (TANGO1) (Melanoma inhibitory activity protein 3)	1.17	0.23	0.255329	0.507191
Q9Z2Q6	Septin-5 (Cell division control-related protein 1) (CDCrel-1) (Peanut-like protein 1)	-1.20	-0.27	0.255508	0.506705
Q8K596	Sodium/calcium exchanger 2 (Na(+)/Ca(2+)-exchange protein 2) (Solute carrier family 8 member 2)	-1.18	-0.24	0.255851	0.507177
P18760	Cofilin-1 (Cofilin. non-muscle isoform)	-1.23	-0.30	0.255879	0.506692
Q9CQ60	6-phosphogluconolactonase (6PGL) (EC 3.1.1.31)	-1.13	-0.18	0.256444	0.507163
P62264	40S ribosomal protein S14	-1.14	-0.2	0.256659	0.506679
Q8BJZ4	28S ribosomal protein S35. mitochondrial (MRP-S35) (S35mt)	-1.46	-0.54	0.257577	0.50715
P11983	T-complex protein 1 subunit alpha (TCP-1-alpha) (CCT-alpha) (Tailless complex polypeptide 1A) (TCP-1-A) (Tailless complex polypeptide 1B) (TCP-1-B)	-1.16	-0.21	0.257733	0.506667
P27546	Microtubule-associated protein 4 (MAP-4)	-1.13	-0.17	0.258026	0.506185
Q9QY76	Vesicle-associated membrane protein-associated protein B (VAMP-B) (VAMP-associated protein B) (VAP-B) (VAMP-associated protein 33b)	-1.15	-0.20	0.258508	0.506654
Q9CQ62	2.4-dienoyl-CoA reductase. mitochondrial (EC 1.3.1.34) (2.4-dienoyl-CoA reductase [NADPH]) (4-enoyl-CoA reductase [NADPH])	1.15	0.20	0.259541	0.508072
O35405	5'-3' exonuclease PLD3 (EC 3.1.16.1) (Choline phosphatase 3) (Phosphatidylcholine-hydrolyzing phospholipase D3) (Phospholipase D3) (PLD 3) (Schwannoma-associated protein 9) (SAM-9)	1.18	0.24	0.259584	0.50759
Q4JIM5	Tyrosine-protein kinase ABL2 (EC 2.7.10.2) (Abelson murine leukemia viral oncogene homolog 2) (Abelson tyrosine-protein kinase 2) (Abelson-related gene protein) (Tyrosine-protein kinase ARG)	1.22	0.29	0.259667	0.507109
O09061	Proteasome subunit beta type-1 (EC 3.4.25.1) (Macropain subunit C5) (Multicatalytic endopeptidase complex subunit C5) (Proteasome component C5) (Proteasome gamma chain)	1.13	0.17	0.260457	0.508523
P28667	MARCKS-related protein (Brain protein F52) (MARCKS-like protein 1) (Macrophage myristoylated alanine-rich C kinase substrate) (Mac-MARCKS) (MacMARCKS)	-1.16	-0.22	0.260888	0.509934
Q9DCS9	NADH dehydrogenase [ubiquinone] 1 beta subcomplex subunit 10 (Complex I-PDSW) (CI-PDSW) (NADH-ubiquinone oxidoreductase PDSW subunit)	1.15	0.20	0.261093	0.510397
P02301	Histone H3.3C (Embryonic)	1.23	0.30	0.261409	0.509915
Q6A065	Centrosomal protein of 170 kDa (Cep170)	-1.14	-0.19	0.262722	0.510377
P56564	Excitatory amino acid transporter 1 (Glial high affinity glutamate transporter) (High-affinity neuronal glutamate transporter) (GluT-1) (Sodium-dependent glutamate/aspartate transporter 1) (GLAST-1) (Solute carrier family 1 member 3)	-1.23	-0.3	0.263058	0.511781
Q8BRF7	Sec1 family domain-containing protein 1 (Syntaxin-binding protein 1-like 2)	1.20	0.26	0.26414	0.515066
Q8BYR5	Calcium-dependent secretion activator 2 (Calcium-dependent activator protein for secretion 2) (CAPS-2)	1.17	0.23	0.264442	0.514581
Q8BKG3	Inactive tyrosine-protein kinase 7 (Protein chuzhoi) (Protein-tyrosine kinase 7) (Pseudo tyrosine kinase receptor 7) (Tyrosine-protein kinase-like 7)	1.16	0.21	0.265163	0.515038
Q9CR09	Ubiquitin-fold modifier-conjugating enzyme 1 (Ufm1-conjugating enzyme 1)	1.15	0.20	0.265365	0.514554
P15864	Histone H1.2 (H1 VAR.1) (H1c)	1.23	0.30	0.265705	0.515947
P52825	Carnitine O-palmitoyltransferase 2. mitochondrial (EC 2.3.1.21) (Carnitine palmitoyltransferase II) (CPT II)	1.18	0.24	0.265957	0.515464
Q8K1Z0	Ubiquinone biosynthesis protein COQ9. mitochondrial	-1.21	-0.28	0.26656	0.515918
Q9JKY5	Huntingtin-interacting protein 1-related protein (HIP1-related protein)	-1.15	-0.21	0.266912	0.517306
P62823	Ras-related protein Rab-3C	-1.18	-0.24	0.267104	0.516822
Q62167	ATP-dependent RNA helicase DDX3X (EC 3.6.4.13) (D1Pas1-related sequence 2) (DEAD box RNA helicase DEAD3) (mDEAD3) (DEAD box protein 3. X-chromosomal) (Embryonic RNA helicase)	-1.13	-0.18	0.26741	0.51634
P49443	Protein phosphatase 1A (EC 3.1.3.16) (Protein phosphatase 2C isoform alpha) (PP2C-alpha) (Protein phosphatase IA)	-1.11	-0.16	0.267547	0.515858
Q0PMG2	MAM domain-containing glycosylphosphatidylinositol anchor protein 1	1.21	0.27	0.267773	0.515377
Q5SNZ0	Girdin (Akt phosphorylation enhancer) (APE) (Coiled-coil domain-containing protein 88A) (G alpha-interacting vesicle-associated protein) (GIV) (Girders of actin filament) (Hook-related protein 1) (HkRP1)	-1.13	-0.18	0.267805	0.514898
Q64674	Spermidine synthase (SPDSY) (EC 2.5.1.16) (Putrescine aminopropyltransferase)	-1.17	-0.23	0.267834	0.514419
P18572	Basigin (Basic immunoglobulin superfamily) (HT7 antigen) (Membrane glycoprotein gp42) (CD antigen CD147)	-1.12	-0.17	0.268816	0.51487
P62631	Elongation factor 1-alpha 2 (EF-1-alpha-2) (Eukaryotic elongation factor 1 A-2) (eEF1A-2) (Statin-S1)	-1.32	-0.40	0.271216	0.518106
Q63912	Oligodendrocyte-myelin glycoprotein	1.18	0.24	0.271262	0.517625
Q8BTG3	T-complex protein 11-like protein 1	-1.15	-0.20	0.271575	0.518072
Q922P8	Transmembrane protein 132A (HSPA5-binding protein 1)	1.15	0.20	0.27179	0.518519
O08579	Emerin	-1.17	-0.23	0.272055	0.518039
Q8CH77	Neuron navigator 1 (Pore membrane and/or filament-interacting-like protein 3)	-1.12	-0.16	0.272364	0.519409
Q9CYR6	Phosphoacetylglucosamine mutase (PAGM) (EC 5.4.2.3) (Acetylglucosamine phosphomutase) (N-acetylglucosamine-phosphate mutase) (Phosphoglucomutase-3) (PGM 3)	-1.17	-0.23	0.273575	0.523546
Q8R0S2	IQ motif and SEC7 domain-containing protein 1	-1.13	-0.18	0.273677	0.523063
P30681	High mobility group protein B2 (High mobility group protein 2) (HMG-2)	1.22	0.29	0.274122	0.522581
Q8BMJ2	Leucine--tRNA ligase. cytoplasmic (EC 6.1.1.4) (Leucyl-tRNA synthetase) (LeuRS)	-1.13	-0.17	0.274127	0.522099
Q3V3R1	Monofunctional C1-tetrahydrofolate synthase. mitochondrial (EC 6.3.4.3) (Formyltetrahydrofolate synthetase)	1.13	0.18	0.27438	0.521619
O35226	26S proteasome non-ATPase regulatory subunit 4 (26S proteasome regulatory subunit RPN10) (26S proteasome regulatory subunit S5A) (Multiubiquitin chain-binding protein)	-1.15	-0.20	0.275449	0.522978
P70232	Neural cell adhesion molecule L1-like protein (Cell adhesion molecule with homology to L1CAM) (Chl1-like protein) (Close homolog of L1) [Cleaved into: Processed neural cell adhesion molecule L1-like protein]	-1.26	-0.33	0.275533	0.522498
Q8CAQ8	MICOS complex subunit Mic60 (Mitochondrial inner membrane protein) (Mitofilin)	1.12	0.16	0.27624	0.524771
Q8BTG7	Protein NDRG4 (N-myc downstream-regulated gene 4 protein) (Protein Ndr4)	-1.14	-0.18	0.276746	0.52429
Q9Z1R2	Large proline-rich protein BAG6 (BAG family molecular chaperone regulator 6) (BCL2-associated athanogene 6) (BAG-6) (HLA-B-associated transcript 3) (Protein Scythe)	-1.16	-0.21	0.27683	0.524725
O09172	Glutamate--cysteine ligase regulatory subunit (GCS light chain) (Gamma-ECS regulatory subunit) (Gamma-glutamylcysteine synthetase regulatory subunit) (Glutamate--cysteine ligase modifier subunit)	1.18	0.25	0.278095	0.52882
Q8K0S0	Phytanoyl-CoA hydroxylase-interacting protein (Phytanoyl-CoA hydroxylase-associated protein 1) (PAHX-AP1) (PAHXAP1)	1.13	0.17	0.278242	0.528336
Q80XR2	Calcium-transporting ATPase type 2C member 1 (ATPase 2C1) (EC 7.2.2.10) (ATP-dependent Ca(2+) pump PMR1)	1.15	0.20	0.279105	0.530594
P39054	Dynamin-2 (EC 3.6.5.5) (Dynamin UDNM)	-1.13	-0.18	0.279266	0.530109
P28661	Septin-4 (Brain protein H5) (Peanut-like protein 2)	1.12	0.16	0.279916	0.530538
P58404	Striatin-4 (Zinedin)	-1.14	-0.19	0.280144	0.530965
Q9CPW4	Actin-related protein 2/3 complex subunit 5 (Arp2/3 complex 16 kDa subunit) (p16-ARC)	-1.15	-0.20	0.280342	0.530482
Q9QXY6	EH domain-containing protein 3	-1.15	-0.20	0.280374	0.53
O54991	Contactin-associated protein 1 (Caspr) (Caspr1) (MHDNIV) (NCP1) (Neurexin IV) (Neurexin-4) (Paranodin)	-1.13	-0.18	0.280673	0.529519
Q9DBR7	Protein phosphatase 1 regulatory subunit 12A (Myosin phosphatase-targeting subunit 1) (Myosin phosphatase target subunit 1)	-1.12	-0.17	0.281374	0.53176
Q8JZP2	Synapsin-3 (Synapsin III)	-1.16	-0.21	0.281553	0.531278
Q80W54	CAAX prenyl protease 1 homolog (EC 3.4.24.84) (Farnesylated proteins-converting enzyme 1) (FACE-1) (Prenyl protein-specific endoprotease 1) (Zinc metalloproteinase Ste24 homolog)	-1.16	-0.22	0.28175	0.530797
P08113	Endoplasmin (94 kDa glucose-regulated protein) (GRP-94) (Endoplasmic reticulum resident protein 99) (ERp99) (Heat shock protein 90 kDa beta member 1) (Polymorphic tumor rejection antigen 1) (Tumor rejection antigen gp96)	1.14	0.19	0.282346	0.531222
Q9CZ42	ATP-dependent (S)-NAD(P)H-hydrate dehydratase (EC 4.2.1.93) (ATP-dependent NAD(P)HX dehydratase) (Carbohydrate kinase domain-containing protein) (NAD(P)HX dehydratase)	1.21	0.28	0.282452	0.530741
Q3TZZ7	Extended synaptotagmin-2 (E-Syt2)	-1.31	-0.39	0.28262	0.531165
P55821	Stathmin-2 (Superior cervical ganglion-10 protein) (Protein SCG10)	1.13	0.18	0.283101	0.530686
Q9QUR6	Prolyl endopeptidase (PE) (EC 3.4.21.26) (Post-proline cleaving enzyme)	-1.15	-0.21	0.283556	0.530207
O55234	Proteasome subunit beta type-5 (EC 3.4.25.1) (Macropain epsilon chain) (Multicatalytic endopeptidase complex epsilon chain) (Proteasome chain 6) (Proteasome epsilon chain) (Proteasome subunit X)	-1.15	-0.21	0.285564	0.535135
Q60605	Myosin light polypeptide 6 (17 kDa myosin light chain) (LC17) (Myosin light chain 3) (MLC-3) (Myosin light chain alkali 3) (Myosin light chain A3) (Smooth muscle and nonmuscle myosin light chain alkali 6)	-1.15	-0.20	0.285718	0.536454
Q80TK0	AP2-interacting clathrin-endocytosis protein (APache)	-1.16	-0.22	0.286643	0.538669
Q8K0T0	Reticulon-1 (Neuroendocrine-specific protein)	1.11	0.15	0.286692	0.538185
Q64331	Unconventional myosin-VI (Unconventional myosin-6)	-1.17	-0.23	0.287025	0.5386
P61226	Ras-related protein Rap-2b	1.22	0.28	0.287067	0.538117
P06151	L-lactate dehydrogenase A chain (LDH-A) (EC 1.1.1.27) (LDH muscle subunit) (LDH-M)	-1.15	-0.20	0.287098	0.537634
Q8BHN3	Neutral alpha-glucosidase AB (EC 3.2.1.207) (Alpha-glucosidase 2) (Glucosidase II subunit alpha)	1.13	0.17	0.287238	0.537153
P61089	Ubiquitin-conjugating enzyme E2 N (EC 2.3.2.23) (Bendless-like ubiquitin-conjugating enzyme) (E2 ubiquitin-conjugating enzyme N) (Ubc13) (Ubiquitin carrier protein N) (Ubiquitin-protein ligase N)	-1.17	-0.23	0.287368	0.536673
Q9JHW4	Selenocysteine-specific elongation factor (Elongation factor sec) (Eukaryotic elongation factor. selenocysteine-tRNA-specific) (mSelB)	-1.16	-0.22	0.287469	0.536193
P68372	Tubulin beta-4B chain (Tubulin beta-2C chain)	1.17	0.23	0.287519	0.535714
Q3B7Z2	Oxysterol-binding protein 1	-1.12	-0.17	0.287766	0.535236
P68040	Receptor of activated protein C kinase 1 (12-3) (Guanine nucleotide-binding protein subunit beta-2-like 1) (Receptor for activated C kinase) (Receptor of activated protein kinase C 1) (p205) [Cleaved into: Receptor of activated protein C kinase 1. N-terminally processed (Guanine nucleotide-binding protein subunit beta-2-like 1. N-terminally processed)]	1.14	0.19	0.288081	0.535651
P20108	Thioredoxin-dependent peroxide reductase. mitochondrial (EC 1.11.1.24) (Antioxidant protein 1) (AOP-1) (PRX III) (Perioredoxin-3) (Protein MER5) (Thioredoxin-dependent peroxiredoxin 3)	1.15	0.21	0.288351	0.536955
Q60864	Stress-induced-phosphoprotein 1 (STI1) (mSTI1) (Hsc70/Hsp90-organizing protein) (Hop)	-1.11	-0.16	0.288761	0.537367
Q6ZPE2	Myotubularin-related protein 5 (Inactive phosphatidylinositol 3-phosphatase 5) (SET-binding factor 1) (Sbf1)	-1.16	-0.22	0.289578	0.536889
Q9EQZ6	Rap guanine nucleotide exchange factor 4 (Exchange factor directly activated by cAMP 2) (Exchange protein directly activated by cAMP 2) (EPAC 2) (cAMP-dependent Rap1 guanine-nucleotide exchange factor) (cAMP-regulated guanine nucleotide exchange factor II) (cAMP-GEFII)	-1.16	-0.22	0.289631	0.536412
Q80T41	Gamma-aminobutyric acid type B receptor subunit 2 (GABA-B receptor 2) (GABA-B-R2) (GABA-BR2) (GABABR2) (Gb2) (G-protein coupled receptor 51)	-1.13	-0.18	0.290093	0.536823
Q99KH8	Serine/threonine-protein kinase 24 (EC 2.7.11.1) (Mammalian STE20-like protein kinase 3) (MST-3) (STE20-like kinase MST3) [Cleaved into: Serine/threonine-protein kinase 24 35 kDa subunit (Mammalian STE20-like protein kinase 3 N-terminal) (MST3/N); Serine/threonine-protein kinase 24 12 kDa subunit (Mammalian STE20-like protein kinase 3 C-terminal) (MST3/C)]	1.13	0.18	0.290287	0.537234
P70403	Protein CASP	1.18	0.24	0.290857	0.536758
Q8R1I1	Cytochrome b-c1 complex subunit 9 (Complex III subunit 9) (Complex III subunit X) (Cytochrome c1 non-heme 7 kDa protein) (Ubiquinol-cytochrome c reductase complex 7.2 kDa protein)	-1.15	-0.20	0.292043	0.537168
P68510	14-3-3 protein eta	-1.14	-0.19	0.29235	0.536693
Q9CPU4	Microsomal glutathione S-transferase 3 (Microsomal GST-3) (Glutathione peroxidase MGST3) (EC 1.11.1.-) (Microsomal glutathione S-transferase III) (Microsomal GST-III)	1.19	0.25	0.29283	0.536219
P61358	60S ribosomal protein L27	1.16	0.21	0.293456	0.538394
P49615	Cyclin-dependent-like kinase 5 (EC 2.7.11.1) (CR6 protein kinase) (CRK6) (Cell division protein kinase 5) (Serine/threonine-protein kinase PSSALRE) (Tau protein kinase II catalytic subunit) (TPKII catalytic subunit)	1.21	0.28	0.293819	0.538801
Q3U1J4	DNA damage-binding protein 1 (DDB p127 subunit) (Damage-specific DNA-binding protein 1) (UV-damaged DNA-binding factor)	1.16	0.21	0.295139	0.54185
P59016	Vacuolar protein sorting-associated protein 33B	1.14	0.19	0.295993	0.542254
Q64444	Carbonic anhydrase 4 (EC 4.2.1.1) (Carbonate dehydratase IV) (Carbonic anhydrase IV) (CA-IV)	-1.16	-0.22	0.296178	0.541777
P63037	DnaJ homolog subfamily A member 1 (DnaJ protein homolog 2) (Heat shock 40 kDa protein 4) (Heat shock protein J2) (HSJ-2)	-1.17	-0.23	0.298175	0.543058
Q61595	Kinectin	-1.18	-0.24	0.29849	0.544337
Q9R1L5	Microtubule-associated serine/threonine-protein kinase 1 (EC 2.7.11.1) (Syntrophin-associated serine/threonine-protein kinase)	-1.29	-0.37	0.299017	0.54386
P57716	Nicastrin	-1.14	-0.19	0.299117	0.543383
Q8C419	Probable G-protein coupled receptor 158	-1.11	-0.15	0.299406	0.543783
Q925N0	Sideroflexin-5	1.16	0.21	0.299665	0.545057
P14148	60S ribosomal protein L7	1.16	0.21	0.299777	0.545455
Q9DCN2	NADH-cytochrome b5 reductase 3 (B5R) (Cytochrome b5 reductase) (EC 1.6.2.2) (Diaphorase-1) [Cleaved into: NADH-cytochrome b5 reductase 3 membrane-bound form; NADH-cytochrome b5 reductase 3 soluble form]	-1.15	-0.20	0.29985	0.544978
Q6ZQ08	CCR4-NOT transcription complex subunit 1 (CCR4-associated factor 1)	1.18	0.24	0.301456	0.547993
Q6PAR5	GTPase-activating protein and VPS9 domain-containing protein 1 (GAPex-5) (Rab5-activating protein 6)	1.10	0.13	0.30293	0.551003
O35127	Protein C10	-1.14	-0.19	0.303152	0.550523
Q8BLQ9	Cell adhesion molecule 2 (Immunoglobulin superfamily member 4D) (IgSF4D) (Nectin-like protein 3) (NECL-3) (Synaptic cell adhesion molecule 2) (SynCAM 2)	-1.14	-0.19	0.304248	0.552654
Q8BWS5	G protein-regulated inducer of neurite outgrowth 3 (GRIN3)	-1.13	-0.17	0.305726	0.553913
P62267	40S ribosomal protein S23	-1.15	-0.20	0.306394	0.555169
P45952	Medium-chain specific acyl-CoA dehydrogenase. mitochondrial (MCAD) (EC 1.3.8.7)	1.14	0.19	0.30648	0.555556
Q9CR00	26S proteasome non-ATPase regulatory subunit 9 (26S proteasome regulatory subunit p27)	-1.16	-0.22	0.306527	0.555941
P0C0A3	Charged multivesicular body protein 6 (Chromatin-modifying protein 6)	-1.14	-0.19	0.306763	0.555459
O88531	Palmitoyl-protein thioesterase 1 (PPT-1) (EC 3.1.2.22) (Palmitoyl-protein hydrolase 1)	-1.13	-0.18	0.306907	0.554978
O70439	Syntaxin-7	-1.12	-0.17	0.307427	0.555363
Q9CRB9	MICOS complex subunit Mic19 (Coiled-coil-helix-coiled-coil-helix domain-containing protein 3)	1.13	0.18	0.307568	0.554883
P03995	Glial fibrillary acidic protein (GFAP)	1.13	0.18	0.308827	0.556995
P14206	40S ribosomal protein SA (37 kDa laminin receptor precursor) (37LRP) (37 kDa oncofetal antigen) (37/67 kDa laminin receptor) (LRP/LR) (67 kDa laminin receptor) (67LR) (Laminin receptor 1) (LamR) (Laminin-binding protein precursor p40) (LBP/p40) (OFA/iLRP)	1.18	0.24	0.309454	0.559965
Q9D0K2	Succinyl-CoA:3-ketoacid coenzyme A transferase 1. mitochondrial (EC 2.8.3.5) (3-oxoacid CoA-transferase 1) (Somatic-type succinyl-CoA:3-oxoacid CoA-transferase) (SCOT-s)	-1.14	-0.19	0.310293	0.559483
O88444	Adenylate cyclase type 1 (EC 4.6.1.1) (ATP pyrophosphate-lyase 1) (Adenylate cyclase type I) (Adenylyl cyclase 1) (Ca(2+)/calmodulin-activated adenylyl cyclase)	-1.13	-0.18	0.310581	0.559862
Q9D6S7	Ribosome-recycling factor. mitochondrial (RRF) (Ribosome-releasing factor. mitochondrial)	1.10	0.15	0.310699	0.55938
P46735	Unconventional myosin-Ib (MIH-L) (Myosin I alpha) (MMI-alpha) (MMIa)	-1.18	-0.24	0.310832	0.558899
Q99JP7	Glutathione hydrolase 7 (EC 3.4.19.13) (Gamma-glutamyltransferase 7) (GGT 7) (EC 2.3.2.2) (Gamma-glutamyltransferase-like 3) (Gamma-glutamyltranspeptidase 7) [Cleaved into: Glutathione hydrolase 7 heavy chain; Glutathione hydrolase 7 light chain]	-1.15	-0.20	0.311621	0.562715
Q9DBS1	Transmembrane protein 43 (Protein LUMA)	-1.15	-0.20	0.311734	0.56309
Q61249	Immunoglobulin-binding protein 1 (Alpha4 phosphoprotein) (CD79a-binding protein 1) (Lymphocyte signal transduction molecule alpha 4) (Protein phosphatase 2/4/6 regulatory subunit) (p52)	-1.13	-0.18	0.312083	0.562607
Q91V09	WD repeat-containing protein 13	-1.12	-0.17	0.312534	0.562982
Q9JKC8	AP-3 complex subunit mu-1 (AP-3 adaptor complex mu3A subunit) (Adaptor-related protein complex 3 subunit mu-1) (Mu-adaptin 3A) (Mu3A-adaptin)	-1.31	-0.39	0.312816	0.563356
O70589	Peripheral plasma membrane protein CASK (EC 2.7.11.1) (Calcium/calmodulin-dependent serine protein kinase)	1.12	0.16	0.312967	0.562874
P21279	Guanine nucleotide-binding protein G(q) subunit alpha (Guanine nucleotide-binding protein alpha-q)	-1.13	-0.18	0.313694	0.564103
P48428	Tubulin-specific chaperone A (TCP1-chaperonin cofactor A) (Tubulin-folding cofactor A) (CFA)	1.14	0.19	0.313948	0.563621
Q8BIK4	Dedicator of cytokinesis protein 9 (Cdc42 guanine nucleotide exchange factor zizimin-1) (Zizimin-1)	1.18	0.24	0.314851	0.56314
Q3TDQ1	Dolichyl-diphosphooligosaccharide--protein glycosyltransferase subunit STT3B (Oligosaccharyl transferase subunit STT3B) (STT3-B) (EC 2.4.99.18) (B6dom1 antigen) (Source of immunodominant MHC-associated peptides)	-1.14	-0.19	0.315149	0.56266
Q64133	Amine oxidase [flavin-containing] A (EC 1.4.3.4) (Monoamine oxidase type A) (MAO-A)	1.13	0.18	0.316226	0.563884
A2ASZ8	Calcium-binding mitochondrial carrier protein SCaMC-2 (Small calcium-binding mitochondrial carrier protein 2) (Solute carrier family 25 member 25)	1.17	0.23	0.316434	0.564255
Q6VNB8	WD repeat and FYVE domain-containing protein 3 (Beach domain. WD repeat and FYVE domain-containing protein 1) (BWF1)	-1.16	-0.22	0.316481	0.563776
Q9WV80	Sorting nexin-1	-1.13	-0.18	0.316557	0.563297
Q3UJU9	Regulator of microtubule dynamics protein 3 (RMD-3) (mRMD-3) (Protein FAM82A2) (Protein FAM82C)	-1.14	-0.19	0.316855	0.562818
Q9QZD9	Eukaryotic translation initiation factor 3 subunit I (eIF3i) (Eukaryotic translation initiation factor 3 subunit 2) (TGF-beta receptor-interacting protein 1) (TRIP-1) (eIF-3-beta) (eIF3 p36)	-1.11	-0.15	0.317534	0.564037
Q8BHZ0	CYFIP-related Rac1 interactor A	-1.12	-0.16	0.318032	0.563559
Q91ZJ5	UTP--glucose-1-phosphate uridylyltransferase (EC 2.7.7.9) (UDP-glucose pyrophosphorylase) (UDPGP) (UGPase)	-1.14	-0.20	0.318515	0.564776
O88569	Heterogeneous nuclear ribonucleoproteins A2/B1 (hnRNP A2/B1)	-1.17	-0.23	0.318836	0.564298
Q7TQH0	Ataxin-2-like protein	-1.12	-0.16	0.318954	0.563821
Q9DB60	Prostamide/prostaglandin F synthase (Prostamide/PG F synthase) (Prostamide/PGF synthase) (EC 1.11.1.20) (Peroxiredoxin-like 2B)	1.20	0.26	0.319823	0.564189
P35564	Calnexin	-1.14	-0.19	0.32009	0.566245
Q9JJL8	Serine--tRNA ligase. mitochondrial (EC 6.1.1.11) (SerRSmt) (Seryl-tRNA synthetase) (SerRS) (Seryl-tRNA(Ser/Sec) synthetase)	1.11	0.15	0.321376	0.568297
Q8CHU3	Epsin-2 (EPS-15-interacting protein 2) (Intersectin-EH-binding protein 2) (Ibp2)	-1.12	-0.17	0.322389	0.56866
P42932	T-complex protein 1 subunit theta (TCP-1-theta) (CCT-theta)	1.12	0.17	0.323277	0.570707
Q80ZJ1	Ras-related protein Rap-2a	1.22	0.29	0.323655	0.571909
O54824	Pro-interleukin-16 [Cleaved into: Interleukin-16 (IL-16) (Lymphocyte chemoattractant factor) (LCF)]	-1.12	-0.17	0.324727	0.573109
P36993	Protein phosphatase 1B (EC 3.1.3.16) (Protein phosphatase 2C isoform beta) (PP2C-beta)	-1.14	-0.19	0.325007	0.574307
Q9CR95	Adaptin ear-binding coat-associated protein 1 (NECAP endocytosis-associated protein 1) (NECAP-1)	-1.14	-0.19	0.325513	0.573826
O35143	ATPase inhibitor. mitochondrial (ATP synthase F1 subunit epsilon) (Inhibitor of F(1)F(o)-ATPase) (IF(1)) (IF1)	1.14	0.20	0.325669	0.573345
Q99MI1	ELKS/Rab6-interacting/CAST family member 1 (ERC-1) (CAZ-associated structural protein 2) (CAST2) (Rab6-interacting protein 2)	-1.12	-0.17	0.326708	0.573702
P09411	Phosphoglycerate kinase 1 (EC 2.7.2.3)	-1.12	-0.17	0.32715	0.574059
Q8CIB5	Fermitin family homolog 2 (Kindlin-2) (Pleckstrin homology domain-containing family C member 1)	1.10	0.14	0.327258	0.573579
O08848	60 kDa SS-A/Ro ribonucleoprotein (60 kDa Ro protein) (60 kDa ribonucleoprotein Ro) (Ro60) (RoRNP) (TROVE domain family member 2)	1.11	0.15	0.328235	0.576441
Q8BJU0	Small glutamine-rich tetratricopeptide repeat-containing protein alpha (Alpha-SGT)	-1.13	-0.18	0.32914	0.579299
Q8BGQ7	Alanine--tRNA ligase. cytoplasmic (EC 6.1.1.7) (Alanyl-tRNA synthetase) (AlaRS) (Protein sticky) (Sti)	-1.11	-0.15	0.329562	0.580484
Q9D1Q6	Endoplasmic reticulum resident protein 44 (ER protein 44) (ERp44) (Thioredoxin domain-containing protein 4)	1.16	0.22	0.329829	0.580833
Q9DCM2	Glutathione S-transferase kappa 1 (EC 2.5.1.18) (GST 13-13) (GST class-kappa) (GSTK1-1) (mGSTK1) (Glutathione S-transferase subunit 13)	1.18	0.24	0.331641	0.582848
Q9DC70	NADH dehydrogenase [ubiquinone] iron-sulfur protein 7. mitochondrial (EC 7.1.1.2) (Complex I-20kD) (CI-20kD) (NADH-ubiquinone oxidoreductase 20 kDa subunit)	1.15	0.20	0.332133	0.582363
P97798	Neogenin	-1.13	-0.18	0.333693	0.584372
Q80U63	Mitofusin-2 (EC 3.6.5.-) (Hypertension-related protein 1) (Mitochondrial assembly regulatory factor) (HSG protein) (Transmembrane GTPase MFN2)	-1.12	-0.16	0.335539	0.590532
P24288	Branched-chain-amino-acid aminotransferase. cytosolic (BCAT(c)) (EC 2.6.1.42) (Protein ECA39)	-1.10	-0.14	0.336177	0.591701
Q9JIA1	Leucine-rich glioma-inactivated protein 1	-1.12	-0.17	0.336379	0.591211
P33173	Kinesin-like protein KIF1A (Axonal transporter of synaptic vesicles)	-1.10	-0.14	0.336499	0.590721
Q8BLE7	Vesicular glutamate transporter 2 (VGluT2) (Differentiation-associated BNPI) (Differentiation-associated Na(+)-dependent inorganic phosphate cotransporter) (Solute carrier family 17 member 6)	-1.23	-0.31	0.33662	0.59106
P97447	Four and a half LIM domains protein 1 (FHL-1) (KyoT) (RBP-associated molecule 14-1) (RAM14-1) (Skeletal muscle LIM-protein 1) (SLIM) (SLIM-1)	-1.12	-0.17	0.337824	0.592225
Q9Z0R9	Acyl-CoA 6-desaturase (EC 1.14.19.3) (Delta(6) fatty acid desaturase) (D6D) (Delta(6) desaturase) (Delta-6 desaturase) (Fatty acid desaturase 2)	-1.14	-0.19	0.338003	0.592562
P50516	V-type proton ATPase catalytic subunit A (V-ATPase subunit A) (EC 7.1.2.2) (V-ATPase 69 kDa subunit) (Vacuolar proton pump subunit alpha)	1.14	0.20	0.339	0.592073
Q56A07	Sodium channel subunit beta-2	-1.13	-0.18	0.339112	0.591584
Q9EPU0	Regulator of nonsense transcripts 1 (EC 3.6.4.-) (ATP-dependent helicase RENT1) (Nonsense mRNA reducing factor 1) (NORF1) (Up-frameshift suppressor 1 homolog) (mUpf1)	1.17	0.23	0.339758	0.591096
Q3UEB3	Poly(U)-binding-splicing factor PUF60 (60 kDa poly(U)-binding-splicing factor)	-1.16	-0.21	0.340258	0.593081
Q6PGL7	WASH complex subunit 2	-1.17	-0.23	0.340317	0.592593
Q9JLM8	Serine/threonine-protein kinase DCLK1 (EC 2.7.11.1) (Doublecortin-like and CAM kinase-like 1) (Doublecortin-like kinase 1)	-1.10	-0.14	0.341119	0.592105
P61922	4-aminobutyrate aminotransferase. mitochondrial (EC 2.6.1.19) ((S)-3-amino-2-methylpropionate transaminase) (EC 2.6.1.22) (GABA aminotransferase) (GABA-AT) (Gamma-amino-N-butyrate transaminase) (GABA transaminase) (GABA-T) (L-AIBAT)	1.14	0.19	0.341453	0.591619
Q8VDM4	26S proteasome non-ATPase regulatory subunit 2 (26S proteasome regulatory subunit RPN1) (26S proteasome regulatory subunit S2) (26S proteasome subunit p97)	-1.11	-0.15	0.342362	0.591954
Q60930	Voltage-dependent anion-selective channel protein 2 (VDAC-2) (mVDAC2) (Outer mitochondrial membrane protein porin 2) (Voltage-dependent anion-selective channel protein 6) (VDAC-6) (mVDAC6)	-1.11	-0.16	0.343524	0.593109
Q8C5H8	NAD kinase 2. mitochondrial (EC 2.7.1.23) (Mitochondrial NAD kinase) (NAD kinase domain-containing protein 1. mitochondrial)	1.13	0.17	0.34366	0.592623
Q8BUV3	Gephyrin [Includes: Molybdopterin adenylyltransferase (MPT adenylyltransferase) (EC 2.7.7.75) (Domain G); Molybdopterin molybdenumtransferase (MPT Mo-transferase) (EC 2.10.1.1) (Domain E)]	-1.12	-0.17	0.344224	0.592957
Q9EPS3	D-glucuronyl C5-epimerase (EC 5.1.3.17) (Heparan sulfate C5-epimerase) (Hsepi) (Heparin sulfate C5-epimerase) (Heparin/heparan sulfate:glucuronic acid C5-epimerase) (Heparosan-N-sulfate-glucuronate 5-epimerase)	1.19	0.25	0.34473	0.59329
Q8VHY0	Chondroitin sulfate proteoglycan 4 (Chondroitin sulfate proteoglycan NG2) (Proteoglycan AN2)	1.12	0.16	0.344735	0.592805
P47867	Secretogranin-3 (Secretogranin III) (SgIII)	-1.15	-0.20	0.345288	0.593954
P70677	Caspase-3 (CASP-3) (EC 3.4.22.56) (Apopain) (Cysteine protease CPP32) (CPP-32) (LICE) (Protein Yama) (SREBP cleavage activity 1) (SCA-1) [Cleaved into: Caspase-3 subunit p17; Caspase-3 subunit p12]	-1.17	-0.23	0.345361	0.593469
Q9JKK7	Tropomodulin-2 (Neuronal tropomodulin) (N-Tmod)	-1.11	-0.16	0.345678	0.592985
P04370	Myelin basic protein (MBP) (Myelin A1 protein)	-1.12	-0.17	0.346745	0.594947
Q9WUK2	Eukaryotic translation initiation factor 4H (eIF-4H) (Williams-Beuren syndrome chromosomal region 1 protein homolog)	-1.15	-0.20	0.347054	0.595277
P10605	Cathepsin B (EC 3.4.22.1) (Cathepsin B1) [Cleaved into: Cathepsin B light chain; Cathepsin B heavy chain]	-1.12	-0.17	0.347507	0.595606
Q2NL51	Glycogen synthase kinase-3 alpha (GSK-3 alpha) (EC 2.7.11.26) (Serine/threonine-protein kinase GSK3A) (EC 2.7.11.1)	1.12	0.17	0.347517	0.595122
B2RQC6	CAD protein [Includes: Glutamine-dependent carbamoyl-phosphate synthase (EC 6.3.5.5); Aspartate carbamoyltransferase (EC 2.1.3.2); Dihydroorotase (EC 3.5.2.3)]	1.10	0.14	0.348337	0.595451
Q80XD1	Beta-chimaerin (Beta-chimerin) (Rho GTPase-activating protein 3)	-1.11	-0.16	0.34835	0.594968
Q921L3	Calcium load-activated calcium channel (CLAC channel) (Transmembrane and coiled-coil domain-containing protein 1)	1.16	0.21	0.34992	0.599351
Q60780	Growth arrest-specific protein 7 (GAS-7)	1.14	0.19	0.35009	0.599676
Q9CQC9	GTP-binding protein SAR1b	1.11	0.15	0.350325	0.59919
Q8R086	Sulfite oxidase. mitochondrial (EC 1.8.3.1)	1.20	0.27	0.350359	0.598706
O55106	Striatin	-1.10	-0.14	0.350757	0.600647
O88737	Protein bassoon	-1.12	-0.17	0.350941	0.600969
Q9D6F9	Tubulin beta-4A chain (Tubulin beta-4 chain)	-1.11	-0.16	0.35106	0.600484
Q8BFZ9	Erlin-2 (Endoplasmic reticulum lipid raft-associated protein 2) (Stomatin-prohibitin-flotillin-HflC/K domain-containing protein 2) (SPFH domain-containing protein 2)	-1.13	-0.18	0.351945	0.602419
Q8K0C4	Lanosterol 14-alpha demethylase (LDM) (EC 1.14.14.154) (CYPLI) (Cytochrome P450 51A1) (Cytochrome P450-14DM) (Cytochrome P45014DM) (Cytochrome P450LI) (Sterol 14-alpha demethylase)	-1.11	-0.15	0.352909	0.605157
Q8BFR5	Elongation factor Tu. mitochondrial	1.10	0.13	0.3538	0.60628
Q8BW75	Amine oxidase [flavin-containing] B (EC 1.4.3.4) (Monoamine oxidase type B) (MAO-B)	1.16	0.22	0.355153	0.608206
P54763	Ephrin type-B receptor 2 (EC 2.7.10.1) (Neural kinase) (Nuk receptor tyrosine kinase) (Tyrosine-protein kinase receptor EPH-3) (Tyrosine-protein kinase receptor SEK-3) [Cleaved into: EphB2/CTF1; EphB2/CTF2]	-1.1	-0.13	0.356043	0.608521
P30416	Peptidyl-prolyl cis-trans isomerase FKBP4 (PPIase FKBP4) (EC 5.2.1.8) (52 kDa FK506-binding protein) (52 kDa FKBP) (FKBP-52) (59 kDa immunophilin) (p59) (FK506-binding protein 4) (FKBP-4) (FKBP59) (HSP-binding immunophilin) (HBI) (Immunophilin FKBP52) (Rotamase) [Cleaved into: Peptidyl-prolyl cis-trans isomerase FKBP4. N-terminally processed]	1.12	0.16	0.356102	0.608032
Q920N7	Synaptotagmin-12 (Synaptotagmin XII) (SytXII)	1.17	0.23	0.356268	0.607544
Q61166	Microtubule-associated protein RP/EB family member 1 (APC-binding protein EB1) (End-binding protein 1) (EB1)	-1.12	-0.16	0.356475	0.607057
Q80UG2	Plexin-A4	-1.13	-0.18	0.356583	0.606571
P28656	Nucleosome assembly protein 1-like 1 (Brain protein DN38) (NAP-1-related protein)	1.16	0.21	0.356802	0.606085
Q8R0J7	Vacuolar protein sorting-associated protein 37B (Vps37B) (ESCRT-I complex subunit VPS37B)	-1.10	-0.14	0.35702	0.6064
P19783	Cytochrome c oxidase subunit 4 isoform 1. mitochondrial (Cytochrome c oxidase polypeptide IV) (Cytochrome c oxidase subunit IV isoform 1) (COX IV-1)	1.10	0.14	0.357029	0.605915
Q3UUG6	TBC1 domain family member 24	1.09	0.13	0.358366	0.611022
Q6PHN9	Ras-related protein Rab-35	-1.12	-0.16	0.358541	0.610535
P51660	Peroxisomal multifunctional enzyme type 2 (MFE-2) (17-beta-hydroxysteroid dehydrogenase 4) (17-beta-HSD 4) (D-bifunctional protein) (DBP) (Multifunctional protein 2) (MFP-2) [Cleaved into: (3R)-hydroxyacyl-CoA dehydrogenase (EC 1.1.1.n12); Enoyl-CoA hydratase 2 (EC 4.2.1.107) (EC 4.2.1.119) (3-alpha.7-alpha.12-alpha-trihydroxy-5-beta-cholest-24-enoyl-CoA hydratase)]	-1.13	-0.17	0.358972	0.610845
Q91V41	Ras-related protein Rab-14	-1.09	-0.13	0.359671	0.612749
P97445	Voltage-dependent P/Q-type calcium channel subunit alpha-1A (Brain calcium channel I) (BI) (Calcium channel. L type. alpha-1 polypeptide isoform 4) (Voltage-gated calcium channel subunit alpha Cav2.1)	-1.11	-0.15	0.359703	0.612261
P40124	Adenylyl cyclase-associated protein 1 (CAP 1)	-1.10	-0.14	0.361142	0.613365
Q9EQH3	Vacuolar protein sorting-associated protein 35 (Maternal-embryonic 3) (Vesicle protein sorting 35)	1.10	0.13	0.361391	0.612878
Q9Z1L5	Voltage-dependent calcium channel subunit alpha-2/delta-3 (Voltage-gated calcium channel subunit alpha-2/delta-3) [Cleaved into: Voltage-dependent calcium channel subunit alpha-2-3; Voltage-dependent calcium channel subunit delta-3]	1.17	0.23	0.364639	0.618745
O89053	Coronin-1A (Coronin-like protein A) (Clipin-A) (Coronin-like protein p57) (Tryptophan aspartate-containing coat protein) (TACO)	1.14	0.19	0.365319	0.619048
Q9R099	Transducin beta-like protein 2	1.12	0.17	0.365804	0.61935
Q91YR1	Twinfilin-1 (Protein A6)	-1.16	-0.21	0.366411	0.619651
Q61387	Cytochrome c oxidase subunit 7A-related protein. mitochondrial (Cytochrome c oxidase subunit VIIa-related protein) (Silica-induced gene 81 protein) (SIG-81) (Supercomplex assembly factor I)	-1.19	-0.25	0.367089	0.619952
Q9DC61	Mitochondrial-processing peptidase subunit alpha (Alpha-MPP) (Inactive zinc metalloprotease alpha) (P-55)	1.09	0.13	0.367297	0.620253
P99026	Proteasome subunit beta type-4 (EC 3.4.25.1) (Low molecular mass protein 3) (Macropain beta chain) (Multicatalytic endopeptidase complex beta chain) (Proteasome beta chain) (Proteasome chain 3)	-1.15	-0.21	0.367664	0.621344
P70404	Isocitrate dehydrogenase [NAD] subunit gamma 1. mitochondrial (Isocitric dehydrogenase subunit gamma) (NAD(+)-specific ICDH subunit gamma)	1.35	0.43	0.367876	0.620853
P68254	14-3-3 protein theta (14-3-3 protein tau)	-1.12	-0.17	0.368003	0.620363
P67871	Casein kinase II subunit beta (CK II beta) (Phosvitin)	-1.11	-0.15	0.368906	0.620662
Q9QYB8	Beta-adducin (Add97) (Erythrocyte adducin subunit beta)	1.10	0.14	0.368969	0.620173
Q61315	Adenomatous polyposis coli protein (Protein APC) (mAPC)	-1.11	-0.15	0.369508	0.620472
Q3TDK6	Protein rogdi homolog (Leucine-zipper-containing LZF)	1.13	0.17	0.369849	0.621558
Q8R035	Peptidyl-tRNA hydrolase ICT1. mitochondrial (EC 3.1.1.29) (39S ribosomal protein L58. mitochondrial) (MRP-L58) (Immature colon carcinoma transcript 1 protein homolog)	1.17	0.23	0.370642	0.621069
Q9CQ69	Cytochrome b-c1 complex subunit 8 (Complex III subunit 8) (Complex III subunit VIII) (Ubiquinol-cytochrome c reductase complex 9.5 kDa protein) (Ubiquinol-cytochrome c reductase complex ubiquinone-binding protein QP-C)	1.12	0.16	0.370741	0.620581
Q8CGA0	Protein phosphatase 1F (EC 3.1.3.16) (Ca(2+)/calmodulin-dependent protein kinase phosphatase) (CaM-kinase phosphatase) (CaMKPase)	-1.10	-0.14	0.370786	0.620094
Q99L47	Hsc70-interacting protein (Hip) (Protein FAM10A1) (Protein ST13 homolog)	-1.11	-0.15	0.370893	0.619608
Q9DCR2	AP-3 complex subunit sigma-1 (AP-3 complex subunit sigma-3A) (Adaptor-related protein complex 3 subunit sigma-1) (Sigma-3A-adaptin) (Sigma3A-adaptin) (Sigma-adaptin 3a)	-1.11	-0.15	0.373464	0.627743
Q8VBV7	COP9 signalosome complex subunit 8 (SGN8) (Signalosome subunit 8) (COP9 homolog) (JAB1-containing signalosome subunit 8)	1.13	0.17	0.373469	0.627251
P47915	60S ribosomal protein L29	1.14	0.19	0.373782	0.627543
Q9EPC1	Alpha-parvin (Actopaxin)	-1.11	-0.16	0.373938	0.624611
O70172	Phosphatidylinositol 5-phosphate 4-kinase type-2 alpha (EC 2.7.1.149) (1-phosphatidylinositol 5-phosphate 4-kinase 2-alpha) (Diphosphoinositide kinase 2-alpha) (Phosphatidylinositol 5-phosphate 4-kinase type II alpha) (PI(5)P 4-kinase type II alpha) (PIP4KII-alpha) (PtdIns(5)P-4-kinase isoform 2-alpha)	-1.11	-0.16	0.373938	0.625097
Q9R257	Heme-binding protein 1 (p22HBP)	-1.11	-0.16	0.373938	0.625585
Q9QXL2	Kinesin-like protein KIF21A	-1.11	-0.16	0.373938	0.626073
P05213	Tubulin alpha-1B chain (Alpha-tubulin 2) (Alpha-tubulin isotype M-alpha-2) (Tubulin alpha-2 chain) [Cleaved into: Detyrosinated tubulin alpha-1B chain]	-1.11	-0.16	0.373938	0.626563
Q9DBF1	Alpha-aminoadipic semialdehyde dehydrogenase (Alpha-AASA dehydrogenase) (EC 1.2.1.31) (Aldehyde dehydrogenase family 7 member A1) (EC 1.2.1.3) (Antiquitin-1) (Betaine aldehyde dehydrogenase) (EC 1.2.1.8) (Delta1-piperideine-6-carboxylate dehydrogenase) (P6c dehydrogenase)	-1.11	-0.16	0.373938	0.627052
Q91ZA3	Propionyl-CoA carboxylase alpha chain. mitochondrial (PCCase subunit alpha) (EC 6.4.1.3) (Propanoyl-CoA:carbon dioxide ligase subunit alpha)	1.10	0.14	0.374578	0.624125
O55131	Septin-7 (CDC10 protein homolog)	-1.1	-0.13	0.374601	0.623639
Q8BFQ8	Glutamine amidotransferase-like class 1 domain-containing protein 1 (Parkinson disease 7 domain-containing protein 1)	-1.10	-0.13	0.375673	0.625486
Q9R1P1	Proteasome subunit beta type-3 (EC 3.4.25.1) (Proteasome chain 13) (Proteasome component C10-II) (Proteasome theta chain)	1.22	0.29	0.376357	0.625776
Q03517	Secretogranin-2 (Chromogranin-C) (Secretogranin II) (SgII) [Cleaved into: Secretoneurin (SN); Manserin]	-1.10	-0.14	0.376627	0.625291
P58771	Tropomyosin alpha-1 chain (Alpha-tropomyosin) (Tropomyosin-1)	-1.19	-0.26	0.377481	0.625581
Q8CFI0	E3 ubiquitin-protein ligase NEDD4-like (EC 2.3.2.26) (HECT-type E3 ubiquitin transferase NED4L) (NEDD4.2) (Nedd4-2)	-1.13	-0.18	0.378182	0.626646
P56959	RNA-binding protein FUS (Protein pigpen)	1.21	0.27	0.37867	0.626935
P62192	26S proteasome regulatory subunit 4 (P26s4) (26S proteasome AAA-ATPase subunit RPT2) (Proteasome 26S subunit ATPase 1)	-1.10	-0.14	0.379306	0.62645
Q8K070	Sterile alpha motif domain-containing protein 14 (SAM domain-containing protein 14)	-1.11	-0.15	0.379491	0.625966
Q99JI6	Ras-related protein Rap-1b (GTP-binding protein smg p21B)	1.10	0.13	0.380214	0.627799
Q05512	Serine/threonine-protein kinase MARK2 (EC 2.7.11.1) (EC 2.7.11.26) (ELKL motif kinase 1) (EMK-1) (MAP/microtubule affinity-regulating kinase 2) (PAR1 homolog) (PAR1 homolog b) (Par-1b) (mPar-1b)	-1.11	-0.15	0.380795	0.628858
Q91W90	Thioredoxin domain-containing protein 5 (Endoplasmic reticulum resident protein 46) (ER protein 46) (ERp46) (Plasma cell-specific thioredoxin-related protein) (PC-TRP) (Thioredoxin-like protein p46)	-1.23	-0.29	0.381189	0.630686
P63011	Ras-related protein Rab-3A	-1.11	-0.15	0.381715	0.630971
P60229	Eukaryotic translation initiation factor 3 subunit E (eIF3e) (Eukaryotic translation initiation factor 3 subunit 6) (MMTV integration site 6) (Mammary tumor-associated protein INT-6) (Viral integration site protein INT-6) (eIF-3 p48)	1.13	0.17	0.381753	0.630485
Q9D2G2	Dihydrolipoyllysine-residue succinyltransferase component of 2-oxoglutarate dehydrogenase complex. mitochondrial (EC 2.3.1.61) (2-oxoglutarate dehydrogenase complex component E2) (OGDC-E2) (Dihydrolipoamide succinyltransferase component of 2-oxoglutarate dehydrogenase complex) (E2K)	-1.10	-0.14	0.383225	0.632308
P97315	Cysteine and glycine-rich protein 1 (Cysteine-rich protein 1) (CRP) (CRP1)	-1.09	-0.12	0.383926	0.631822
Q9JK48	Endophilin-B1 (SH3 domain-containing GRB2-like protein B1)	-1.09	-0.12	0.385627	0.633641
Q64105	Sepiapterin reductase (SPR) (EC 1.1.1.153)	1.11	0.16	0.387806	0.633922
Q02053	Ubiquitin-like modifier-activating enzyme 1 (EC 6.2.1.45) (Ubiquitin-activating enzyme E1) (Ubiquitin-activating enzyme E1 X) (Ubiquitin-like modifier-activating enzyme 1 X)	-1.09	-0.13	0.387959	0.634202
Q8BMK4	Cytoskeleton-associated protein 4 (63-kDa cytoskeleton-linking membrane protein) (Climp-63) (p63)	-1.12	-0.17	0.38919	0.636782
Q9Z2U1	Proteasome subunit alpha type-5 (EC 3.4.25.1) (Macropain zeta chain) (Multicatalytic endopeptidase complex zeta chain) (Proteasome zeta chain)	-1.11	-0.16	0.389618	0.63706
P62874	Guanine nucleotide-binding protein G(I)/G(S)/G(T) subunit beta-1 (Transducin beta chain 1)	1.10	0.14	0.391204	0.638868
Q9CPW0	Contactin-associated protein-like 2 (Cell recognition molecule Caspr2)	-1.09	-0.13	0.39149	0.638379
Q80Y14	Glutaredoxin-related protein 5. mitochondrial (Monothiol glutaredoxin-5)	1.11	0.15	0.391737	0.637892
P00405	Cytochrome c oxidase subunit 2 (EC 7.1.1.9) (Cytochrome c oxidase polypeptide II)	1.19	0.25	0.391864	0.637405
Q9D4H1	Exocyst complex component 2 (Exocyst complex component Sec5)	1.14	0.19	0.392069	0.637681
Q9D0R2	Threonine--tRNA ligase 1. cytoplasmic (EC 6.1.1.3) (Threonine--tRNA ligase. cytoplasmic) (Threonyl-tRNA synthetase) (ThrRS) (Threonyl-tRNA synthetase 1)	-1.16	-0.21	0.392185	0.637195
Q9DCS3	Enoyl-[acyl-carrier-protein] reductase. mitochondrial (EC 1.3.1.104) (2-enoyl thioester reductase) (Nuclear receptor-binding factor 1) (NRBF-1)	1.20	0.26	0.393297	0.639756
Q91Z67	SLIT-ROBO Rho GTPase-activating protein 2 (srGAP2) (Formin-binding protein 2) (Formin-binding protein 27) (FBP-27)	-1.09	-0.13	0.393673	0.639269
Q9Z0R4	Intersectin-1 (EH and SH3 domains protein 1)	-1.12	-0.16	0.393854	0.639544
P80315	T-complex protein 1 subunit delta (TCP-1-delta) (A45) (CCT-delta)	-1.10	-0.15	0.394096	0.639058
Q8BXK8	Arf-GAP with GTPase. ANK repeat and PH domain-containing protein 1 (AGAP-1) (Centaurin-gamma-2) (Cnt-g2)	-1.13	-0.17	0.394618	0.639332
Q9QZB7	Actin-related protein 10 (Actin-related protein 11)	-1.09	-0.13	0.394892	0.638847
P62715	Serine/threonine-protein phosphatase 2A catalytic subunit beta isoform (PP2A-beta) (EC 3.1.3.16)	-1.15	-0.20	0.395199	0.640637
Q9JHS4	ATP-dependent Clp protease ATP-binding subunit clpX-like. mitochondrial	1.10	0.15	0.395597	0.640909
Q9CS84	Neurexin-1 (Neurexin I-alpha) (Neurexin-1-alpha)	1.09	0.13	0.395989	0.640424
O70503	Very-long-chain 3-oxoacyl-CoA reductase (EC 1.1.1.330) (17-beta-hydroxysteroid dehydrogenase 12) (17-beta-HSD 12) (3-ketoacyl-CoA reductase) (KAR) (Estradiol 17-beta-dehydrogenase 12) (EC 1.1.1.62) (KIK-I)	-1.11	-0.15	0.396191	0.640696
Q61768	Kinesin-1 heavy chain (Conventional kinesin heavy chain) (Ubiquitous kinesin heavy chain) (UKHC)	-1.08	-0.12	0.396223	0.640212
O08586	Phosphatidylinositol 3.4.5-trisphosphate 3-phosphatase and dual-specificity protein phosphatase PTEN (EC 3.1.3.16) (EC 3.1.3.48) (EC 3.1.3.67) (Mutated in multiple advanced cancers 1) (Phosphatase and tensin homolog)	-1.11	-0.16	0.396485	0.640483
P62270	40S ribosomal protein S18 (Ke-3) (Ke3)	-1.12	-0.16	0.396787	0.640755
Q8BLN5	Lanosterol synthase (EC 5.4.99.7) (2.3-epoxysqualene--lanosterol cyclase) (Oxidosqualene--lanosterol cyclase) (OSC)	-1.09	-0.13	0.397379	0.643288
Q8VHH5	Arf-GAP with GTPase. ANK repeat and PH domain-containing protein 3 (AGAP-3) (CRAM-associated GTPase) (CRAG) (Centaurin-gamma-3) (Cnt-g3) (MR1-interacting protein) (MRIP-1)	-1.10	-0.14	0.3975	0.642803
P45591	Cofilin-2 (Cofilin. muscle isoform)	-1.14	-0.19	0.397738	0.642319
B1AXV0	DOMON domain-containing protein FRRS1L (Ferric-chelate reductase 1-like protein)	-1.10	-0.14	0.398751	0.641836
Q68EF4	Metabotropic glutamate receptor 4 (mGluR4)	1.11	0.16	0.398995	0.641353
P62702	40S ribosomal protein S4. X isoform	1.09	0.13	0.399502	0.642374
P27612	Phospholipase A-2-activating protein (PLA2P) (PLAP)	-1.10	-0.14	0.399872	0.642643
Q9D8N0	Elongation factor 1-gamma (EF-1-gamma) (eEF-1B gamma)	1.11	0.15	0.400235	0.642161
O55135	Eukaryotic translation initiation factor 6 (eIF-6) (B4 integrin interactor) (CAB) (p27(BBP))	-1.10	-0.14	0.400967	0.641679
P63330	Serine/threonine-protein phosphatase 2A catalytic subunit alpha isoform (PP2A-alpha) (EC 3.1.3.16)	-1.15	-0.20	0.400993	0.641199
Q68FF6	ARF GTPase-activating protein GIT1 (ARF GAP GIT1) (G protein-coupled receptor kinase-interactor 1) (GRK-interacting protein 1)	-1.10	-0.14	0.401061	0.640719
Q8R123	FAD synthase (EC 2.7.7.2) (FAD pyrophosphorylase) (FMN adenylyltransferase) (Flavin adenine dinucleotide synthase) [Includes: Molybdenum cofactor biosynthesis protein-like region; FAD synthase region]	-1.15	-0.21	0.401155	0.640239
P28740	Kinesin-like protein KIF2A (Kinesin-2)	-1.1	-0.13	0.401941	0.641256
Q8R550	SH3 domain-containing kinase-binding protein 1 (Regulator of ubiquitous kinase) (Ruk) (SH3-containing. expressed in tumorigenic astrocytes)	1.11	0.16	0.402251	0.641524
Q61102	ATP-binding cassette sub-family B member 7. mitochondrial (ATP-binding cassette transporter 7) (ABC transporter 7 protein)	1.11	0.16	0.402709	0.642537
Q60649	Caseinolytic peptidase B protein homolog (EC 3.6.1.3) (Suppressor of potassium transport defect 3)	1.10	0.14	0.403185	0.642058
Q9DC28	Casein kinase I isoform delta (CKI-delta) (CKId) (EC 2.7.11.1) (Tau-protein kinase CSNK1D) (EC 2.7.11.26)	-1.11	-0.15	0.406053	0.645306
P30999	Catenin delta-1 (Cadherin-associated Src substrate) (CAS) (p120 catenin) (p120(ctn)) (p120(cas))	-1.09	-0.12	0.406333	0.644825
P27659	60S ribosomal protein L3 (J1 protein)	1.12	0.17	0.407657	0.645833
Q7TT37	Elongator complex protein 1 (ELP1) (IkappaB kinase complex-associated protein) (IKK complex-associated protein)	1.12	0.17	0.407936	0.646097
P00493	Hypoxanthine-guanine phosphoribosyltransferase (HGPRT) (HGPRTase) (EC 2.4.2.8) (HPRT B)	-1.12	-0.16	0.408238	0.64636
P57776	Elongation factor 1-delta (EF-1-delta)	1.11	0.15	0.408669	0.64588
Q9WTP6	Adenylate kinase 2. mitochondrial (AK 2) (EC 2.7.4.3) (ATP-AMP transphosphorylase 2) (ATP:AMP phosphotransferase) (Adenylate monophosphate kinase)	1.14	0.19	0.409665	0.649852
Q64737	Trifunctional purine biosynthetic protein adenosine-3 [Includes: Phosphoribosylamine--glycine ligase (EC 6.3.4.13) (Glycinamide ribonucleotide synthetase) (GARS) (Phosphoribosylglycinamide synthetase); Phosphoribosylformylglycinamidine cyclo-ligase (EC 6.3.3.1) (AIR synthase) (AIRS) (Phosphoribosyl-aminoimidazole synthetase); Phosphoribosylglycinamide formyltransferase (EC 2.1.2.2) (5'-phosphorib…	1.09	0.13	0.410006	0.64937
P54775	26S proteasome regulatory subunit 6B (26S proteasome AAA-ATPase subunit RPT3) (CIP21) (MB67-interacting protein) (MIP224) (Proteasome 26S subunit ATPase 4) (Tat-binding protein 7) (TBP-7)	-1.08	-0.11	0.410156	0.648889
Q8VBW6	NEDD8-activating enzyme E1 regulatory subunit (Amyloid beta precursor protein-binding protein 1. 59 kDa) (APP-BP1) (Amyloid protein-binding protein 1)	-1.1	-0.13	0.411486	0.648409
Q8VCT3	Aminopeptidase B (AP-B) (EC 3.4.11.6) (Arginine aminopeptidase) (Arginyl aminopeptidase) (Cytosol aminopeptidase IV)	-1.09	-0.13	0.41219	0.648669
O88307	Sortilin-related receptor (Gp250) (Low-density lipoprotein receptor relative with 11 ligand-binding repeats) (LDLR relative with 11 ligand-binding repeats) (LR11) (SorLA-1) (Sorting protein-related receptor containing LDLR class A repeats) (mSorLA)	-1.10	-0.14	0.413015	0.650407
Q9D2M8	Ubiquitin-conjugating enzyme E2 variant 2 (Ubc-like protein MMS2)	-1.11	-0.15	0.413134	0.649926
Q920R0	Alsin (Amyotrophic lateral sclerosis 2 protein homolog)	1.12	0.16	0.414311	0.651661
Q8CGC7	Bifunctional glutamate/proline--tRNA ligase (Bifunctional aminoacyl-tRNA synthetase) [Includes: Glutamate--tRNA ligase (EC 6.1.1.17) (Glutamyl-tRNA synthetase) (GluRS); Proline--tRNA ligase (EC 6.1.1.15) (Prolyl-tRNA synthetase) (ProRS)]	-1.11	-0.15	0.41438	0.65118
Q69ZW3	EH domain-binding protein 1	-1.14	-0.19	0.415763	0.652174
Q8R1Q8	Cytoplasmic dynein 1 light intermediate chain 1 (Dynein light chain A) (DLC-A) (Dynein light intermediate chain 1. cytosolic)	-1.10	-0.14	0.416457	0.65243
Q99J85	Neuronal pentraxin receptor	-1.13	-0.18	0.416559	0.65195
O88851	Putative hydrolase RBBP9 (EC 3.-.-.-) (B5T-overexpressed gene protein) (Protein BOG) (Retinoblastoma-binding protein 9) (RBBP-9)	-1.16	-0.21	0.418321	0.655147
Q61205	Platelet-activating factor acetylhydrolase IB subunit gamma (EC 3.1.1.47) (PAF acetylhydrolase 29 kDa subunit) (PAF-AH 29 kDa subunit) (PAF-AH subunit gamma) (PAFAH subunit gamma)	1.12	0.17	0.419181	0.657605
Q5M8N0	CB1 cannabinoid receptor-interacting protein 1 (CRIP-1)	-1.09	-0.12	0.419361	0.657122
Q9D3A9	Protein tweety homolog 1 (mTTY1)	1.10	0.14	0.420035	0.65664
Q9D8B3	Charged multivesicular body protein 4b (Chromatin-modifying protein 4b) (CHMP4b)	-1.11	-0.15	0.420132	0.656891
B2RUJ5	Amyloid-beta A4 precursor protein-binding family A member 1 (Adapter protein X11alpha) (Neuron-specific X11 protein) (Neuronal Munc18-1-interacting protein 1) (Mint-1)	1.10	0.14	0.420864	0.657875
Q8BFY9	Transportin-1 (Importin beta-2) (Karyopherin beta-2)	1.12	0.16	0.420995	0.658126
P56546	C-terminal-binding protein 2 (CtBP2)	-1.10	-0.14	0.421074	0.657644
Q9QYX7	Protein piccolo (Aczonin) (Brain-derived HLMN protein) (Multidomain presynaptic cytomatrix protein)	-1.10	-0.14	0.422251	0.659357
Q9Z1Q9	Valine--tRNA ligase (EC 6.1.1.9) (Protein G7a) (Valyl-tRNA synthetase) (ValRS)	1.09	0.13	0.422358	0.658875
Q9JHL1	Na(+)/H(+) exchange regulatory cofactor NHE-RF2 (NHERF-2) (NHE3 kinase A regulatory protein E3KARP) (Octs2) (SRY-interacting protein 1) (SIP-1) (Sodium-hydrogen exchanger regulatory factor 2) (Solute carrier family 9 isoform A3 regulatory factor 2) (Tyrosine kinase activator protein 1) (TKA-1)	1.13	0.18	0.423331	0.658394
P12023	Amyloid-beta A4 protein (ABPP) (APP) (Alzheimer disease amyloid A4 protein homolog) (Amyloid precursor protein) (Amyloid-beta precursor protein) (Amyloidogenic glycoprotein) (AG) [Cleaved into: N-APP; Soluble APP-alpha (S-APP-alpha); Soluble APP-beta (S-APP-beta); C99 (APP-C99) (Beta-secretase C-terminal fragment) (Beta-CTF); Amyloid-beta protein 42 (Abeta42) (Beta-APP42); Amyloid-beta protein 40…	1.09	0.13	0.423579	0.659373
Q9CZT8	Ras-related protein Rab-3B	-1.09	-0.13	0.424504	0.661079
P18653	Ribosomal protein S6 kinase alpha-1 (S6K-alpha-1) (EC 2.7.11.1) (90 kDa ribosomal protein S6 kinase 1) (p90-RSK 1) (p90RSK1) (p90S6K) (MAP kinase-activated protein kinase 1a) (MAPK-activated protein kinase 1a) (MAPKAP kinase 1a) (MAPKAPK-1a) (Ribosomal S6 kinase 1) (RSK-1)	1.09	0.13	0.425203	0.662054
P52480	Pyruvate kinase PKM (EC 2.7.1.40) (Pyruvate kinase muscle isozyme)	1.10	0.14	0.425796	0.661572
Q9JIG8	PRA1 family protein 2	-1.26	-0.34	0.426198	0.661091
Q8BIZ1	Ankyrin repeat and sterile alpha motif domain-containing protein 1B (Amyloid-beta protein intracellular domain-associated protein 1) (AIDA-1) (E2A-PBX1-associated protein) (EB-1)	-1.10	-0.14	0.426622	0.661337
Q60790	Ras GTPase-activating protein 3 (GAP1(IP4BP)) (GapIII) (Ins P4-binding protein)	1.11	0.16	0.426694	0.660857
P62827	GTP-binding nuclear protein Ran (GTPase Ran) (Ras-like protein TC4) (Ras-related nuclear protein)	1.09	0.13	0.427095	0.661103
Q99JY0	Trifunctional enzyme subunit beta. mitochondrial (TP-beta) [Includes: 3-ketoacyl-CoA thiolase (EC 2.3.1.155) (EC 2.3.1.16) (Acetyl-CoA acyltransferase) (Beta-ketothiolase)]	1.13	0.18	0.428086	0.662074
P24547	Inosine-5'-monophosphate dehydrogenase 2 (IMP dehydrogenase 2) (IMPD 2) (IMPDH 2) (EC 1.1.1.205) (IMPDH-II)	-1.1	-0.13	0.42896	0.662319
Q9D7P6	Iron-sulfur cluster assembly enzyme ISCU. mitochondrial (NifU-like N-terminal domain-containing protein) (NifU-like protein)	1.12	0.16	0.429609	0.663287
Q9Z0G0	PDZ domain-containing protein GIPC1 (GAIP C-terminus-interacting protein) (RGS-GAIP-interacting protein) (RGS19-interacting protein 1) (SemaF cytoplasmic domain-associated protein 1) (SEMCAP-1) (Synectin)	-1.11	-0.16	0.430331	0.662808
Q8BX10	Serine/threonine-protein phosphatase PGAM5. mitochondrial (EC 3.1.3.16) (Phosphoglycerate mutase family member 5)	1.10	0.14	0.430467	0.662328
O35215	D-dopachrome decarboxylase (EC 4.1.1.84) (D-dopachrome tautomerase)	1.15	0.21	0.430637	0.663295
P31324	cAMP-dependent protein kinase type II-beta regulatory subunit	-1.18	-0.24	0.432488	0.665704
Q99JP6	Homer protein homolog 3 (Homer-3)	-1.10	-0.13	0.432564	0.665224
Q9Z2W9	Glutamate receptor 3 (GluR-3) (AMPA-selective glutamate receptor 3) (GluR-C) (GluR-K3) (Glutamate receptor ionotropic. AMPA 3) (GluA3)	1.09	0.12	0.433143	0.666186
Q9D6J5	NADH dehydrogenase [ubiquinone] 1 beta subcomplex subunit 8. mitochondrial (Complex I-ASHI) (CI-ASHI) (NADH-ubiquinone oxidoreductase ASHI subunit)	-1.09	-0.13	0.433316	0.666427
Q9Z0H8	CAP-Gly domain-containing linker protein 2 (Cytoplasmic linker protein 115) (CLIP-115) (Cytoplasmic linker protein 2)	-1.08	-0.11	0.433749	0.665947
Q9CWP6	Motile sperm domain-containing protein 2	-1.11	-0.15	0.434091	0.665468
Q9QXS1	Plectin (PCN) (PLTN) (Plectin-1) (Plectin-6)	-1.08	-0.11	0.43443	0.664989
P97742	Carnitine O-palmitoyltransferase 1. liver isoform (CPT1-L) (EC 2.3.1.21) (Carnitine O-palmitoyltransferase I. liver isoform) (CPT I) (CPTI-L) (Carnitine palmitoyltransferase 1A)	-1.11	-0.16	0.435379	0.665948
P26039	Talin-1	-1.09	-0.12	0.435913	0.666906
Q8VDQ8	NAD-dependent protein deacetylase sirtuin-2 (EC 2.3.1.286) (Regulatory protein SIR2 homolog 2) (SIR2-like protein 2) (mSIR2L2)	1.11	0.15	0.436708	0.667862
Q69ZS7	HBS1-like protein	-1.13	-0.18	0.437158	0.667384
Q9DC07	LIM zinc-binding domain-containing Nebulette (Actin-binding Z-disk protein)	-1.09	-0.12	0.438113	0.669054
P06837	Neuromodulin (Axonal membrane protein GAP-43) (Calmodulin-binding protein P-57) (Growth-associated protein 43)	-1.18	-0.24	0.438337	0.669291
P84096	Rho-related GTP-binding protein RhoG (Sid 10750)	-1.10	-0.14	0.439163	0.672389
Q9JK42	[Pyruvate dehydrogenase (acetyl-transferring)] kinase isozyme 2. mitochondrial (EC 2.7.11.2) (Pyruvate dehydrogenase kinase isoform 2) (PDH kinase 2)	1.10	0.14	0.439473	0.672623
Q91WQ3	Tyrosine--tRNA ligase. cytoplasmic (EC 6.1.1.1) (Tyrosyl-tRNA synthetase) (TyrRS) [Cleaved into: Tyrosine--tRNA ligase. cytoplasmic. N-terminally processed]	-1.10	-0.14	0.441555	0.675714
P57759	Endoplasmic reticulum resident protein 29 (ERp29)	-1.11	-0.16	0.441924	0.675232
P61027	Ras-related protein Rab-10 (EC 3.6.5.2)	-1.10	-0.14	0.442342	0.67475
Q8R317	Ubiquilin-1 (Protein linking IAP with cytoskeleton 1) (PLIC-1)	1.10	0.13	0.44312	0.676408
P35803	Neuronal membrane glycoprotein M6-b (M6b)	-1.09	-0.13	0.44318	0.675926
Q9CQI6	Coactosin-like protein	-1.10	-0.14	0.443208	0.675445
P62869	Elongin-B (EloB) (Elongin 18 kDa subunit) (RNA polymerase II transcription factor SIII subunit B) (SIII p18) (Transcription elongation factor B polypeptide 2)	-1.10	-0.14	0.443488	0.674964
P50544	Very long-chain specific acyl-CoA dehydrogenase. mitochondrial (EC 1.3.8.9) (MVLCAD) (VLCAD)	-1.09	-0.12	0.443984	0.675906
P56395	Cytochrome b5	-1.10	-0.14	0.444225	0.676136
Q61553	Fascin (Singed-like protein)	-1.09	-0.13	0.44479	0.677076
Q3UH99	Protein shisa-6 (Cystine-knot AMPAR modulating protein of 52 kDa) (CKAMP52) (Shisa family member 6)	1.09	0.13	0.445344	0.677305
O35526	Syntaxin-1A (Neuron-specific antigen HPC-1)	-1.10	-0.14	0.445404	0.676825
P46096	Synaptotagmin-1 (Synaptotagmin I) (SytI) (p65)	-1.13	-0.18	0.445904	0.676346
Q5SWU9	Acetyl-CoA carboxylase 1 (ACC1) (EC 6.4.1.2) (ACC-alpha) (Acetyl-CoA carboxylase 265)	-1.08	-0.11	0.446177	0.677282
P62821	Ras-related protein Rab-1A (YPT1-related protein)	-1.16	-0.22	0.446632	0.676803
P61222	ATP-binding cassette sub-family E member 1 (RNase L inhibitor) (Ribonuclease 4 inhibitor) (RNS4I)	1.08	0.11	0.447408	0.678445
Q9QWI6	SRC kinase signaling inhibitor 1 (SNAP-25-interacting protein) (SNIP) (p130Cas-associated protein) (p140Cap)	-1.08	-0.11	0.448377	0.677966
P59108	Copine-2 (Copine II)	-1.09	-0.13	0.449209	0.680311
Q99L43	Phosphatidate cytidylyltransferase 2 (EC 2.7.7.41) (CDP-DAG synthase 2) (CDP-DG synthase 2) (CDP-diacylglycerol synthase 2) (CDS 2) (CDP-diglyceride pyrophosphorylase 2) (CDP-diglyceride synthase 2) (CTP:phosphatidate cytidylyltransferase 2)	-1.11	-0.15	0.449701	0.679831
Q9CQV6	Microtubule-associated proteins 1A/1B light chain 3B (Autophagy-related protein LC3 B) (Autophagy-related ubiquitin-like modifier LC3 B) (MAP1 light chain 3-like protein 2) (MAP1A/MAP1B light chain 3 B) (MAP1A/MAP1B LC3 B) (Microtubule-associated protein 1 light chain 3 beta)	-1.10	-0.14	0.449846	0.679352
Q811U4	Mitofusin-1 (EC 3.6.5.-) (Transmembrane GTPase MFN1)	1.09	0.13	0.451329	0.682394
P21278	Guanine nucleotide-binding protein subunit alpha-11 (G alpha-11) (G-protein subunit alpha-11)	-1.09	-0.13	0.45152	0.681914
Q63844	Mitogen-activated protein kinase 3 (MAP kinase 3) (MAPK 3) (EC 2.7.11.24) (ERT2) (Extracellular signal-regulated kinase 1) (ERK-1) (Insulin-stimulated MAP2 kinase) (MAP kinase isoform p44) (p44-MAPK) (MNK1) (Microtubule-associated protein 2 kinase) (p44-ERK1)	1.13	0.18	0.451714	0.681435
Q9Z0E0	Neurochondrin (M-Sema F-associating protein of 75 kDa) (Norbin)	-1.08	-0.11	0.452776	0.681658
Q61206	Platelet-activating factor acetylhydrolase IB subunit beta (EC 3.1.1.47) (PAF acetylhydrolase 30 kDa subunit) (PAF-AH 30 kDa subunit) (PAF-AH subunit beta) (PAFAH subunit beta)	-1.17	-0.22	0.453107	0.68118
P35279	Ras-related protein Rab-6A (Rab-6)	-1.09	-0.12	0.453855	0.683509
Q62205	Sodium channel protein type 9 subunit alpha (Peripheral sodium channel 1) (PN1) (Sodium channel protein type IX subunit alpha) (Voltage-gated sodium channel subunit alpha Nav1.7)	-1.13	-0.18	0.454453	0.683731
Q99LX0	Parkinson disease protein 7 homolog (Maillard deglycase) (Parkinsonism-associated deglycase) (Protein DJ-1) (DJ-1) (Protein/nucleic acid deglycase DJ-1) (EC 3.1.2.-) (EC 3.5.1.-) (EC 3.5.1.124)	-1.09	-0.12	0.455005	0.683252
Q9WTM5	RuvB-like 2 (EC 3.6.4.12) (p47 protein)	1.09	0.13	0.455184	0.682773
P53994	Ras-related protein Rab-2A	-1.08	-0.11	0.45549	0.682995
D3Z7P3	Glutaminase kidney isoform. mitochondrial (GLS) (EC 3.5.1.2) [Cleaved into: Glutaminase kidney isoform. mitochondrial 68 kDa chain; Glutaminase kidney isoform. mitochondrial 65 kDa chain]	1.10	0.13	0.456145	0.683217
Q8R2Y8	Peptidyl-tRNA hydrolase 2. mitochondrial (PTH 2) (EC 3.1.1.29)	-1.10	-0.14	0.456485	0.683438
Q8BGH2	Sorting and assembly machinery component 50 homolog	-1.12	-0.17	0.456593	0.682961
Q5U458	DnaJ homolog subfamily C member 11	1.08	0.11	0.45689	0.683182
Q920I9	WD repeat-containing protein 7 (TGF-beta resistance-associated protein TRAG)	-1.11	-0.15	0.457146	0.682706
P63005	Platelet-activating factor acetylhydrolase IB subunit alpha (Lissencephaly-1 protein) (LIS-1) (PAF acetylhydrolase 45 kDa subunit) (PAF-AH 45 kDa subunit) (PAF-AH alpha) (PAFAH alpha)	-1.10	-0.14	0.45817	0.682927
Q8BH58	TIP41-like protein	-1.10	-0.14	0.45894	0.683148
P35979	60S ribosomal protein L12	1.09	0.13	0.458999	0.682672
Q923Z0	G-protein coupled receptor family C group 5 member B (Retinoic acid-induced gene 2 protein) (RAIG-2)	1.08	0.12	0.460268	0.684979
Q8VD75	Huntingtin-interacting protein 1 (HIP-1) (Huntingtin-interacting protein I) (HIP-I)	-1.08	-0.12	0.462219	0.685893
Q61578	NADPH:adrenodoxin oxidoreductase. mitochondrial (AR) (Adrenodoxin reductase) (EC 1.18.1.6) (Ferredoxin--NADP(+) reductase) (Ferredoxin reductase)	1.09	0.13	0.463057	0.686806
Q9EQQ9	Protein O-GlcNAcase (OGA) (EC 3.2.1.169) (Beta-N-acetylhexosaminidase) (Beta-hexosaminidase) (Bifunctional protein NCOAT) (Meningioma-expressed antigen 5) (N-acetyl-beta-D-glucosaminidase) (N-acetyl-beta-glucosaminidase)	-1.09	-0.12	0.464272	0.690493
P47758	Signal recognition particle receptor subunit beta (SR-beta)	1.10	0.14	0.465508	0.692788
P08003	Protein disulfide-isomerase A4 (EC 5.3.4.1) (Endoplasmic reticulum resident protein 72) (ER protein 72) (ERp-72) (ERp72)	1.09	0.13	0.466001	0.692308
Q8K4R4	Cytoplasmic phosphatidylinositol transfer protein 1 (Mammalian rdgB homolog beta) (M-rdgB beta) (MrdgBbeta) (mM-rdgBbeta) (Retinal degeneration B homolog beta) (RdgBbeta)	-1.11	-0.16	0.466144	0.692521
Q8BU33	2-hydroxyacyl-CoA lyase 2 (EC 4.1.2.-) (Acetolactate synthase-like protein) (IlvB-like protein)	-1.11	-0.16	0.466248	0.692042
P23819	Glutamate receptor 2 (GluR-2) (AMPA-selective glutamate receptor 2) (GluR-B) (GluR-K2) (Glutamate receptor ionotropic. AMPA 2) (GluA2)	-1.07	-0.11	0.466351	0.691563
Q05816	Fatty acid-binding protein 5 (Epidermal-type fatty acid-binding protein) (E-FABP) (Fatty acid-binding protein. epidermal) (Keratinocyte lipid-binding protein) (Psoriasis-associated fatty acid-binding protein homolog) (PA-FABP)	-1.08	-0.11	0.467289	0.693158
Q8QZS1	3-hydroxyisobutyryl-CoA hydrolase. mitochondrial (EC 3.1.2.4) (3-hydroxyisobutyryl-coenzyme A hydrolase) (HIB-CoA hydrolase) (HIBYL-CoA-H)	1.07	0.11	0.467843	0.69337
Q8BHL3	TBC1 domain family member 10B (Protein wz3-85)	-1.08	-0.11	0.467905	0.693582
P62334	26S proteasome regulatory subunit 10B (26S proteasome AAA-ATPase subunit RPT4) (Proteasome 26S subunit ATPase 6) (Proteasome subunit p42)	-1.07	-0.10	0.468002	0.693103
Q61792	LIM and SH3 domain protein 1 (LASP-1) (Metastatic lymph node gene 50 protein) (MLN 50)	-1.09	-0.12	0.468131	0.692626
P70704	Phospholipid-transporting ATPase IA (EC 7.6.2.1) (ATPase class I type 8A member 1) (Chromaffin granule ATPase II) (P4-ATPase flippase complex alpha subunit ATP8A1)	-1.1	-0.13	0.470256	0.695592
P70429	Ena/VASP-like protein (Ena/vasodilator-stimulated phosphoprotein-like)	-1.09	-0.13	0.47055	0.695802
Q61411	GTPase HRas (H-Ras-1) (Transforming protein p21) (c-H-ras) (p21ras) [Cleaved into: GTPase HRas. N-terminally processed]	-1.09	-0.12	0.470673	0.695323
Q9WUK6	Zinc finger and BTB domain-containing protein 18 (58 kDa repressor protein) (Transcriptional repressor RP58) (Zinc finger protein 238) (Zfp-238)	-1.1	-0.13	0.47115	0.694845
Q9WUC3	Lymphocyte antigen 6H (Ly-6H)	1.11	0.16	0.471292	0.695742
Q8BRT1	CLIP-associating protein 2 (Cytoplasmic linker-associated protein 2)	1.06	0.09	0.471895	0.696637
Q3UMB9	WASH complex subunit 4 (WASH complex subunit SWIP)	-1.10	-0.14	0.472375	0.696159
Q91XM9	Disks large homolog 2 (Channel-associated protein of synapse-110) (Chapsyn-110) (Postsynaptic density protein PSD-93)	-1.08	-0.11	0.472825	0.696367
Q8BH59	Calcium-binding mitochondrial carrier protein Aralar1 (Mitochondrial aspartate glutamate carrier 1) (Solute carrier family 25 member 12)	1.07	0.10	0.472879	0.69589
P10126	Elongation factor 1-alpha 1 (EF-1-alpha-1) (Elongation factor Tu) (EF-Tu) (Eukaryotic elongation factor 1 A-1) (eEF1A-1)	-1.18	-0.24	0.473099	0.695414
P63141	Potassium voltage-gated channel subfamily A member 2 (MK2) (Voltage-gated potassium channel subunit Kv1.2)	-1.14	-0.19	0.474024	0.69699
Q9CQ22	Ragulator complex protein LAMTOR1 (Late endosomal/lysosomal adaptor and MAPK and MTOR activator 1) (Lipid raft adaptor protein p18)	-1.08	-0.12	0.474196	0.696514
Q91XY4	Protocadherin gamma-A4 (PCDH-gamma-A4)	1.09	0.12	0.475278	0.696721
P26043	Radixin (ESP10)	-1.08	-0.11	0.475604	0.696246
Q9QZM0	Ubiquilin-2 (Chap1) (DSK2 homolog) (Protein linking IAP with cytoskeleton 2) (PLIC-2) (Ubiquitin-like product Chap1/Dsk2)	-1.09	-0.13	0.475847	0.696453
Q8C163	Nuclease EXOG. mitochondrial (EC 3.1.30.-) (Endonuclease G-like 1) (Endo G-like 1)	1.10	0.14	0.475979	0.695978
Q8JZU2	Tricarboxylate transport protein. mitochondrial (Citrate transport protein) (CTP) (Solute carrier family 25 member 1) (Tricarboxylate carrier protein)	1.10	0.15	0.476683	0.697888
Q7TPB0	Phospholipid phosphatase-related protein type 3 (EC 3.1.3.4) (Lipid phosphate phosphatase-related protein type 3) (Plasticity-related gene 2 protein) (PRG-2)	1.09	0.13	0.476934	0.697754
Q8JZK9	Hydroxymethylglutaryl-CoA synthase. cytoplasmic (HMG-CoA synthase) (EC 2.3.3.10) (3-hydroxy-3-methylglutaryl coenzyme A synthase)	-1.09	-0.12	0.477484	0.697959
P70398	Probable ubiquitin carboxyl-terminal hydrolase FAF-X (EC 3.4.19.12) (Deubiquitinating enzyme FAF-X) (Fat facets homolog) (Fat facets protein-related. X-linked) (Ubiquitin carboxyl-terminal hydrolase FAM) (Ubiquitin thioesterase FAF-X) (Ubiquitin-specific protease 9. X chromosome) (Ubiquitin-specific-processing protease FAF-X)	-1.07	-0.09	0.478346	0.698844
Q9DBP5	UMP-CMP kinase (EC 2.7.4.14) (Deoxycytidylate kinase) (CK) (dCMP kinase) (Nucleoside-diphosphate kinase) (EC 2.7.4.6) (Uridine monophosphate/cytidine monophosphate kinase) (UMP/CMP kinase) (UMP/CMPK)	-1.07	-0.10	0.478384	0.69837
Q61330	Contactin-2 (Axonal glycoprotein TAG-1) (Axonin-1) (Transient axonal glycoprotein 1) (TAX-1)	1.07	0.10	0.478461	0.697895
Q9D8B4	NADH dehydrogenase [ubiquinone] 1 alpha subcomplex subunit 11 (Complex I-B14.7) (CI-B14.7) (NADH-ubiquinone oxidoreductase subunit B14.7)	1.18	0.24	0.479119	0.699118
Q69ZU6	Thrombospondin type-1 domain-containing protein 7A [Cleaved into: Thrombospondin type-1 domain-containing protein 7A. soluble form]	-1.09	-0.13	0.480357	0.699661
Q6PIU9	Uncharacterized protein FLJ45252 homolog	1.12	0.17	0.480733	0.699864
P20917	Myelin-associated glycoprotein (Siglec-4a)	-1.09	-0.12	0.481575	0.700068
Q9CWF2	Tubulin beta-2B chain	-1.08	-0.11	0.482374	0.701962
P54285	Voltage-dependent L-type calcium channel subunit beta-3 (CAB3) (Calcium channel voltage-dependent subunit beta 3) (CCHB3)	-1.18	-0.24	0.48299	0.701826
P35980	60S ribosomal protein L18	1.11	0.16	0.483291	0.701689
Q9JM14	5'(3')-deoxyribonucleotidase. cytosolic type (EC 3.1.3.-) (Cytosolic 5'.3'-pyrimidine nucleotidase) (Deoxy-5'-nucleotidase 1) (dNT-1)	-1.08	-0.12	0.483502	0.701215
Q80TN7	Neuron navigator 3 (Pore membrane and/or filament-interacting-like protein 1)	1.08	0.12	0.483729	0.700742
Q61625	Glutamate receptor ionotropic. delta-2 (GluD2) (GluR delta-2 subunit)	-1.08	-0.12	0.484593	0.701281
Q8R307	Vacuolar protein sorting-associated protein 18 homolog	-1.08	-0.11	0.485654	0.701819
Q64337	Sequestosome-1 (STONE14) (Ubiquitin-binding protein p62)	-1.08	-0.12	0.485753	0.701347
P61924	Coatomer subunit zeta-1 (Zeta-1-coat protein) (Zeta-1 COP)	1.10	0.14	0.486973	0.702894
Q61771	Kinesin-like protein KIF3B (Microtubule plus end-directed kinesin motor 3B) [Cleaved into: Kinesin-like protein KIF3B. N-terminally processed]	-1.10	-0.14	0.48968	0.707128
Q99PL5	Ribosome-binding protein 1 (Ribosome receptor protein) (RRp) (mRRp)	-1.10	-0.14	0.491808	0.710013
P00375	Dihydrofolate reductase (EC 1.5.1.3)	1.10	0.14	0.492274	0.709537
P20444	Protein kinase C alpha type (PKC-A) (PKC-alpha) (EC 2.7.11.13)	-1.09	-0.12	0.492357	0.70906
P70168	Importin subunit beta-1 (Karyopherin subunit beta-1) (Nuclear factor p97) (Pore targeting complex 97 kDa subunit) (PTAC97) (SCG)	-1.08	-0.12	0.49321	0.711268
Q9D0E3	LysM and putative peptidoglycan-binding domain-containing protein 1	-1.08	-0.11	0.493374	0.711126
Q9WTQ5	A-kinase anchor protein 12 (AKAP-12) (Germ cell lineage protein gercelin) (Src-suppressed C kinase substrate) (SSeCKS)	-1.07	-0.10	0.493595	0.710985
O09111	NADH dehydrogenase [ubiquinone] 1 beta subcomplex subunit 11. mitochondrial (Complex I-ESSS) (CI-ESSS) (NADH-ubiquinone oxidoreductase ESSS subunit) (Neuronal protein 15.6) (Np15.6) (p15.6)	1.09	0.13	0.495184	0.712851
Q78IK2	ATP synthase membrane subunit DAPIT. mitochondrial (Diabetes-associated protein in insulin-sensitive tissues) (Up-regulated during skeletal muscle growth protein 5)	1.09	0.13	0.49573	0.712375
P17742	Peptidyl-prolyl cis-trans isomerase A (PPIase A) (EC 5.2.1.8) (Cyclophilin A) (Cyclosporin A-binding protein) (Rotamase A) (SP18) [Cleaved into: Peptidyl-prolyl cis-trans isomerase A. N-terminally processed]	-1.09	-0.12	0.496117	0.712567
Q8R3S6	Exocyst complex component 1 (Exocyst complex component Sec3)	1.08	0.11	0.496137	0.712091
P10852	4F2 cell-surface antigen heavy chain (4F2hc) (Solute carrier family 3 member 2) (CD antigen CD98)	-1.08	-0.11	0.49656	0.712951
P97792	Coxsackievirus and adenovirus receptor homolog (CAR) (mCAR)	1.07	0.10	0.497123	0.712809
P97823	Acyl-protein thioesterase 1 (APT-1) (EC 3.1.2.-) (Lysophospholipase 1) (Lysophospholipase I) (LPL-I) (LysoPLA I)	-1.08	-0.12	0.497491	0.712667
Q8R3Q2	Serine/threonine-protein phosphatase 6 regulatory subunit 2 (SAPS domain family member 2)	-1.07	-0.10	0.497826	0.712858
P53702	Cytochrome c-type heme lyase (CCHL) (EC 4.4.1.17) (Holocytochrome c-type synthase)	1.09	0.12	0.498224	0.713049
Q8VHK5	Membrane protein MLC1	1.08	0.11	0.498859	0.714571
Q80UY2	E3 ubiquitin-protein ligase KCMF1 (EC 2.3.2.27) (Differentially expressed in branching tubulogenesis 91) (Debt-91) (RING-type E3 ubiquitin transferase KCMF1)	-1.09	-0.13	0.500168	0.715093
P26041	Moesin (Membrane-organizing extension spike protein)	-1.07	-0.1	0.500384	0.714618
P99029	Peroxiredoxin-5. mitochondrial (EC 1.11.1.24) (Antioxidant enzyme B166) (AOEB166) (Liver tissue 2D-page spot 2D-0014IV) (PLP) (Peroxiredoxin V) (Prx-V) (Peroxisomal antioxidant enzyme) (Thioredoxin peroxidase PMP20) (Thioredoxin-dependent peroxiredoxin 5)	1.10	0.13	0.502059	0.716135
Q9WV60	Glycogen synthase kinase-3 beta (GSK-3 beta) (EC 2.7.11.26) (Serine/threonine-protein kinase GSK3B) (EC 2.7.11.1)	1.07	0.10	0.502417	0.715992
Q8C0E2	Vacuolar protein sorting-associated protein 26B (Vesicle protein sorting 26B)	1.10	0.14	0.503815	0.719496
P56212	cAMP-regulated phosphoprotein 19 (ARPP-19)	1.10	0.14	0.504589	0.719351
Q8K411	Presequence protease. mitochondrial (EC 3.4.24.-) (Pitrilysin metalloproteinase 1)	1.06	0.09	0.504604	0.718874
O09167	60S ribosomal protein L21	1.11	0.15	0.505373	0.71906
Q8BYL4	Tyrosine--tRNA ligase. mitochondrial (EC 6.1.1.1) (Tyrosyl-tRNA synthetase) (TyrRS)	1.08	0.12	0.50545	0.718915
A2AN08	E3 ubiquitin-protein ligase UBR4 (EC 2.3.2.27) (N-recognin-4) (RING-type E3 ubiquitin transferase UBR4) (Zinc finger UBR1-type protein 1) (p600)	-1.07	-0.09	0.506364	0.719432
Q8K2B3	Succinate dehydrogenase [ubiquinone] flavoprotein subunit. mitochondrial (EC 1.3.5.1) (Flavoprotein subunit of complex II) (Fp)	1.07	0.10	0.506499	0.719287
Q14BB9	MAP6 domain-containing protein 1 (21 kDa STOP-like protein) (SL21)	1.10	0.13	0.506851	0.718812
Q80Z24	Neuronal growth regulator 1 (Kindred of IgLON) (Kilon) (Neurotractin)	-1.10	-0.14	0.507893	0.719987
Q8VBT0	Thioredoxin-related transmembrane protein 1 (Thioredoxin domain-containing protein 1)	1.08	0.11	0.508162	0.719842
Q920L1	Acyl-CoA (8-3)-desaturase (EC 1.14.19.44) (Delta(5) fatty acid desaturase) (D5D) (Delta(5) desaturase) (Delta-5 desaturase) (Fatty acid desaturase 1)	1.08	0.11	0.508955	0.720026
P55088	Aquaporin-4 (AQP-4) (Mercurial-insensitive water channel) (MIWC) (WCH4)	-1.08	-0.12	0.509974	0.721856
Q9CQ45	Neudesin (Neuron-derived neurotrophic factor) (Secreted protein of unknown function) (SPUF protein)	1.09	0.12	0.510207	0.721711
O08532	Voltage-dependent calcium channel subunit alpha-2/delta-1 (Voltage-gated calcium channel subunit alpha-2/delta-1) [Cleaved into: Voltage-dependent calcium channel subunit alpha-2-1; Voltage-dependent calcium channel subunit delta-1]	-1.06	-0.09	0.510268	0.721236
Q9JLB0	MAGUK p55 subfamily member 6 (Dlgh4 protein) (P55T protein) (Protein associated with Lin-7 2)	1.08	0.12	0.510887	0.722076
Q00493	Carboxypeptidase E (CPE) (EC 3.4.17.10) (Carboxypeptidase H) (CPH) (Enkephalin convertase) (Prohormone-processing carboxypeptidase)	1.07	0.10	0.511143	0.721602
Q99JY9	Actin-related protein 3 (Actin-like protein 3)	-1.07	-0.09	0.511768	0.721785
P24527	Leukotriene A-4 hydrolase (LTA-4 hydrolase) (EC 3.3.2.6) (Leukotriene A(4) hydrolase)	1.08	0.11	0.512955	0.722295
Q9D394	Protein RUFY3 (Rap2-interacting protein x) (RIPx) (Single axon-regulated protein 1) (Singar1)	-1.08	-0.11	0.513157	0.721822
P07214	SPARC (Basement-membrane protein 40) (BM-40) (Osteonectin) (ON) (Secreted protein acidic and rich in cysteine)	-1.08	-0.11	0.513248	0.721676
Q99K51	Plastin-3 (T-plastin)	-1.09	-0.12	0.513497	0.722186
Q8CHP8	Glycerol-3-phosphate phosphatase (G3PP) (EC 3.1.3.21) (Aspartate-based ubiquitous Mg(2+)-dependent phosphatase) (AUM) (EC 3.1.3.48) (Phosphoglycolate phosphatase) (PGP)	1.15	0.21	0.513599	0.722041
Q9Z2H5	Band 4.1-like protein 1 (Neuronal protein 4.1) (4.1N)	-1.06	-0.09	0.514239	0.722549
P15508	Spectrin beta chain. erythrocytic (Beta-I spectrin)	-1.08	-0.12	0.515162	0.72273
Q9JI90	E3 ubiquitin-protein ligase RNF14 (EC 2.3.2.31) (Androgen receptor-associated protein 54) (Protein Triad2) (RING finger protein 14)	-1.09	-0.13	0.515321	0.722585
Q99JR1	Sideroflexin-1	1.07	0.11	0.515816	0.723092
P26883	Peptidyl-prolyl cis-trans isomerase FKBP1A (PPIase FKBP1A) (EC 5.2.1.8) (12 kDa FK506-binding protein) (12 kDa FKBP) (FKBP-12) (Calstabin-1) (FK506-binding protein 1A) (FKBP-1A) (Immunophilin FKBP12) (Rotamase)	-1.09	-0.12	0.516484	0.72425
Q8CBF3	Ephrin type-B receptor 1 (EC 2.7.10.1)	-1.09	-0.13	0.517475	0.724756
O70161	Phosphatidylinositol 4-phosphate 5-kinase type-1 gamma (PIP5K1-gamma) (PtdIns(4)P-5-kinase 1 gamma) (EC 2.7.1.68) (Phosphatidylinositol 4-phosphate 5-kinase type I gamma) (PIP5KIgamma)	1.14	0.19	0.518673	0.725911
Q9DCL9	Multifunctional protein ADE2 [Includes: Phosphoribosylaminoimidazole-succinocarboxamide synthase (EC 6.3.2.6) (SAICAR synthetase); Phosphoribosylaminoimidazole carboxylase (EC 4.1.1.21) (AIR carboxylase) (AIRC)]	-1.07	-0.10	0.520074	0.727066
P21126	Ubiquitin-like protein 4A (Ubiquitin-like protein GDX)	1.11	0.15	0.520116	0.726593
P46471	26S proteasome regulatory subunit 7 (26S proteasome AAA-ATPase subunit RPT1) (Proteasome 26S subunit ATPase 2) (Protein MSS1)	-1.06	-0.09	0.52063	0.726771
Q9WVK4	EH domain-containing protein 1 (PAST homolog 1) (mPAST1)	-1.10	-0.14	0.521935	0.727922
Q9D2N4	Dystrobrevin alpha (DTN-A) (Alpha-dystrobrevin)	1.08	0.11	0.523295	0.728748
Q8BMA6	Signal recognition particle subunit SRP68 (SRP68) (Signal recognition particle 68 kDa protein)	-1.08	-0.12	0.52353	0.728923
Q8BGN3	Glycerophosphocholine cholinephosphodiesterase ENPP6 (GPC-Cpde) (EC 3.1.4.-) (EC 3.1.4.38) (Choline-specific glycerophosphodiester phosphodiesterase) (Ectonucleotide pyrophosphatase/phosphodiesterase family member 6) (E-NPP 6) (NPP-6)	-1.10	-0.14	0.523538	0.728451
P47809	Dual specificity mitogen-activated protein kinase kinase 4 (MAP kinase kinase 4) (MAPKK 4) (EC 2.7.12.2) (C-JUN N-terminal kinase kinase 1) (JNK kinase 1) (JNKK 1) (JNK-activating kinase 1) (MAPK/ERK kinase 4) (MEK 4) (SAPK/ERK kinase 1) (SEK1)	-1.07	-0.1	0.524076	0.728627
A2AGT5	Cytoskeleton-associated protein 5	-1.06	-0.08	0.525461	0.72945
Q9ESW4	Acylglycerol kinase. mitochondrial (EC 2.7.1.107) (EC 2.7.1.138) (EC 2.7.1.94) (Multiple substrate lipid kinase) (MuLK) (Multi-substrate lipid kinase)	-1.28	-0.36	0.525485	0.728978
Q3UYC0	Protein phosphatase 1H (EC 3.1.3.16)	1.07	0.10	0.52552	0.728507
Q8CC88	von Willebrand factor A domain-containing protein 8	1.08	0.12	0.526014	0.729005
P48774	Glutathione S-transferase Mu 5 (EC 2.5.1.18) (Fibrous sheath component 2) (Fsc2) (GST class-mu 5)	1.08	0.11	0.526584	0.728857
O35857	Mitochondrial import inner membrane translocase subunit TIM44	1.08	0.11	0.526757	0.728387
Q811D0	Disks large homolog 1 (Embryo-dlg/synapse-associated protein 97) (E-dlg/SAP97) (Synapse-associated protein 97) (SAP-97) (SAP97)	1.09	0.13	0.526816	0.727917
Q9D7S9	Charged multivesicular body protein 5 (Chromatin-modifying protein 5) (SNF7 domain-containing protein 2)	-1.07	-0.1	0.526927	0.727771
Q8R5M8	Cell adhesion molecule 1 (Immunoglobulin superfamily member 4) (IgSF4) (Nectin-like protein 2) (NECL-2) (Spermatogenic immunoglobulin superfamily) (SgIgSF) (Synaptic cell adhesion molecule) (SynCAM) (Tumor suppressor in lung cancer 1) (TSLC-1)	-1.09	-0.12	0.527158	0.727302
O70166	Stathmin-3 (Hippocampus abundant transcript 3) (SCG10-like protein) (SCG10-related protein HiAT3)	-1.1	-0.13	0.527668	0.727477
P23818	Glutamate receptor 1 (GluR-1) (AMPA-selective glutamate receptor 1) (GluR-A) (GluR-K1) (Glutamate receptor ionotropic. AMPA 1) (GluA1)	-1.07	-0.10	0.527742	0.72701
Q7TNR6	Immunoglobulin superfamily member 21 (IgSF21)	-1.07	-0.10	0.527765	0.726542
Q8VBZ3	Cleft lip and palate transmembrane protein 1 homolog (Thymic epithelial cell surface antigen)	-1.09	-0.12	0.528362	0.727681
P27773	Protein disulfide-isomerase A3 (EC 5.3.4.1) (58 kDa glucose-regulated protein) (58 kDa microsomal protein) (p58) (Disulfide isomerase ER-60) (Endoplasmic reticulum resident protein 57) (ER protein 57) (ERp57) (Endoplasmic reticulum resident protein 60) (ER protein 60) (ERp60)	1.08	0.11	0.528689	0.727214
P98203	Armadillo repeat protein deleted in velo-cardio-facial syndrome homolog	1.10	0.14	0.529017	0.726748
Q9D4H8	Cullin-2 (CUL-2)	-1.07	-0.1	0.529277	0.726282
P60191	Regulating synaptic membrane exocytosis protein 4 (RIM4 gamma) (Rab3-interacting molecule 4) (RIM 4)	1.22	0.29	0.530951	0.726457
Q9EPE9	Manganese-transporting ATPase 13A1 (CATP) (EC 7.2.2.-)	-1.06	-0.09	0.531841	0.727273
Q3UVK0	Endoplasmic reticulum metallopeptidase 1 (EC 3.4.-.-) (Felix-ina)	-1.08	-0.11	0.533077	0.726807
Q8CCN5	Breast carcinoma-amplified sequence 3 homolog (K20D4) (Protein rudhira)	-1.08	-0.11	0.53427	0.728261
Q9JLV5	Cullin-3 (CUL-3)	-1.09	-0.13	0.535252	0.729393
Q9CQR6	Serine/threonine-protein phosphatase 6 catalytic subunit (PP6C) (EC 3.1.3.16)	1.12	0.16	0.536118	0.729885
O35609	Secretory carrier-associated membrane protein 3 (Secretory carrier membrane protein 3)	-1.07	-0.09	0.536951	0.731015
Q9D6M3	Mitochondrial glutamate carrier 1 (GC-1) (Glutamate/H(+) symporter 1) (Solute carrier family 25 member 22)	1.15	0.20	0.537255	0.730867
P35282	Ras-related protein Rab-21 (Rab-12)	-1.08	-0.11	0.537344	0.731039
Q9D6J6	NADH dehydrogenase [ubiquinone] flavoprotein 2. mitochondrial (EC 7.1.1.2) (NADH-ubiquinone oxidoreductase 24 kDa subunit)	1.08	0.11	0.537388	0.730573
O08756	3-hydroxyacyl-CoA dehydrogenase type-2 (EC 1.1.1.35) (17-beta-hydroxysteroid dehydrogenase 10) (17-beta-HSD 10) (EC 1.1.1.51) (3-hydroxy-2-methylbutyryl-CoA dehydrogenase) (EC 1.1.1.178) (3-hydroxyacyl-CoA dehydrogenase type II) (Endoplasmic reticulum-associated amyloid beta-peptide-binding protein) (Mitochondrial ribonuclease P protein 2) (Mitochondrial RNase P protein 2) (Type II HADH)	1.08	0.11	0.537477	0.730745
Q8BPN8	DmX-like protein 2 (Rabconnectin-3)	-1.07	-0.10	0.537967	0.73028
Q7TME0	Phospholipid phosphatase-related protein type 4 (EC 3.1.3.4) (Brain-specific phosphatidic acid phosphatase-like protein 1) (Lipid phosphate phosphatase-related protein type 4) (Plasticity-related gene 1 protein) (PRG-1)	-1.07	-0.10	0.540354	0.734266
P60335	Poly(rC)-binding protein 1 (Alpha-CP1) (Heterogeneous nuclear ribonucleoprotein E1) (hnRNP E1)	1.06	0.09	0.540572	0.733799
P62806	Histone H4	-1.14	-0.19	0.54066	0.733651
Q9WU78	Programmed cell death 6-interacting protein (ALG-2-interacting protein 1) (ALG-2-interacting protein X) (E2F1-inducible protein) (Eig2)	1.06	0.09	0.543064	0.735723
Q9WUP7	Ubiquitin carboxyl-terminal hydrolase isozyme L5 (UCH-L5) (EC 3.4.19.12) (Ubiquitin C-terminal hydrolase UCH37) (Ubiquitin thioesterase L5)	1.41	0.49	0.544036	0.737476
Q6P5E4	UDP-glucose:glycoprotein glucosyltransferase 1 (UGT1) (EC 2.4.1.-) (UDP--Glc:glycoprotein glucosyltransferase) (UDP-glucose ceramide glucosyltransferase-like 1)	-1.1	-0.13	0.544667	0.737643
P48193	Protein 4.1 (P4.1) (4.1R) (Band 4.1)	-1.06	-0.09	0.544974	0.737175
D3YZP9	Coiled-coil domain-containing protein 6	-1.09	-0.13	0.544979	0.736709
Q99KY4	Cyclin-G-associated kinase (EC 2.7.11.1)	-1.06	-0.09	0.545873	0.737192
P58252	Elongation factor 2 (EF-2)	1.06	0.09	0.54771	0.739254
Q99L45	Eukaryotic translation initiation factor 2 subunit 2 (Eukaryotic translation initiation factor 2 subunit beta) (eIF-2-beta)	-1.1	-0.13	0.548303	0.739103
Q8R2Y0	Monoacylglycerol lipase ABHD6 (EC 3.1.1.23) (2-arachidonoylglycerol hydrolase) (Abhydrolase domain-containing protein 6)	-1.07	-0.1	0.550295	0.741162
Q9ERY9	Ergosterol biosynthetic protein 28 homolog	1.09	0.13	0.550966	0.741325
O08582	GTP-binding protein 1 (G-protein 1) (GP-1) (GP1)	-1.06	-0.09	0.55227	0.742119
P97393	Rho GTPase-activating protein 5 (Rho-type GTPase-activating protein 5) (p190-B)	-1.07	-0.10	0.552567	0.741651
O88342	WD repeat-containing protein 1 (Actin-interacting protein 1) (AIP1)	1.05	0.08	0.552678	0.741184
Q78ZA7	Nucleosome assembly protein 1-like 4	-1.07	-0.09	0.552898	0.740717
Q9D7A8	Armadillo repeat-containing protein 1	1.08	0.12	0.553504	0.742767
Q99LE6	ATP-binding cassette sub-family F member 2	1.08	0.11	0.553682	0.7423
Q6PCX7	Repulsive guidance molecule A (RGM domain family member A)	1.14	0.19	0.554944	0.74309
Q6PA06	Atlastin-2 (EC 3.6.5.-) (ADP-ribosylation factor-like protein 6-interacting protein 2) (ARL-6-interacting protein 2) (Aip-2)	-1.08	-0.11	0.55502	0.742624
Q3UMY5	Echinoderm microtubule-associated protein-like 4 (EMAP-4)	-1.07	-0.10	0.555467	0.742785
Q9D1L0	Coiled-coil-helix-coiled-coil-helix domain-containing protein 2	1.08	0.11	0.55614	0.742947
Q9Z1G4	V-type proton ATPase 116 kDa subunit a1 (V-ATPase 116 kDa subunit a1) (Clathrin-coated vesicle/synaptic vesicle proton pump 116 kDa subunit) (Vacuolar adenosine triphosphatase subunit Ac116) (Vacuolar proton pump subunit 1) (Vacuolar proton translocating ATPase 116 kDa subunit a isoform 1)	-1.06	-0.09	0.556372	0.742481
Q91ZR2	Sorting nexin-18 (Sorting nexin-associated Golgi protein 1)	1.08	0.11	0.557098	0.742016
Q4KUS2	Protein unc-13 homolog A (Munc13-1)	1.11	0.15	0.557896	0.742178
P50247	Adenosylhomocysteinase (AdoHcyase) (EC 3.3.1.1) (CUBP) (Liver copper-binding protein) (S-adenosyl-L-homocysteine hydrolase)	-1.06	-0.09	0.558382	0.742964
P47802	Metaxin-1 (Mitochondrial outer membrane import complex protein 1)	1.06	0.09	0.558904	0.743125
Q61655	ATP-dependent RNA helicase DDX19A (EC 3.6.4.13) (DEAD box RNA helicase DEAD5) (mDEAD5) (DEAD box protein 19A) (Eukaryotic translation initiation factor 4A-related sequence 1)	-1.09	-0.13	0.559721	0.744535
Q9ERD7	Tubulin beta-3 chain	-1.10	-0.14	0.560011	0.744694
Q9JL62	Glycolipid transfer protein (GLTP)	1.10	0.14	0.56027	0.744853
Q69ZS8	Kazrin	-1.06	-0.08	0.561104	0.745636
Q8C0M9	Isoaspartyl peptidase/L-asparaginase (EC 3.4.19.5) (EC 3.5.1.1) (Asparaginase-like protein 1) (Beta-aspartyl-peptidase) (Isoaspartyl dipeptidase) (L-asparagine amidohydrolase) [Cleaved into: Isoaspartyl peptidase/L-asparaginase alpha chain; Isoaspartyl peptidase/L-asparaginase beta chain]	1.06	0.08	0.562847	0.74704
Q8C1B7	Septin-11	1.06	0.08	0.563255	0.746575
Q9JLR1	Protein transport protein Sec61 subunit alpha isoform 2 (Sec61 alpha-2)	1.19	0.25	0.563411	0.746111
Q8CBW3	Abl interactor 1 (Abelson interactor 1) (Abi-1) (Ablphilin-1) (Eps8 SH3 domain-binding protein) (Eps8-binding protein) (Spectrin SH3 domain-binding protein 1) (e3B1)	-1.06	-0.09	0.564435	0.748134
O88441	Metaxin-2 (Mitochondrial outer membrane import complex protein 2)	-1.16	-0.21	0.565151	0.748912
Q8BTM8	Filamin-A (FLN-A) (Actin-binding protein 280) (ABP-280) (Alpha-filamin) (Endothelial actin-binding protein) (Filamin-1) (Non-muscle filamin)	1.06	0.08	0.565167	0.748447
Q60875	Rho guanine nucleotide exchange factor 2 (Guanine nucleotide exchange factor H1) (GEF-H1) (LBC'S first cousin) (Lymphoid blast crisis-like 1) (Oncogene LFC) (Rhobin)	-1.07	-0.10	0.565805	0.748603
Q01853	Transitional endoplasmic reticulum ATPase (TER ATPase) (EC 3.6.4.6) (15S Mg(2+)-ATPase p97 subunit) (Valosin-containing protein) (VCP)	1.05	0.08	0.565964	0.748139
Q9EPL8	Importin-7 (Imp7) (Ran-binding protein 7) (RanBP7)	1.09	0.13	0.566387	0.748915
Q5DTL9	Sodium-driven chloride bicarbonate exchanger (Solute carrier family 4 member 10)	-1.12	-0.17	0.567287	0.75031
Q80TZ3	Putative tyrosine-protein phosphatase auxilin (EC 3.1.3.48) (DnaJ homolog subfamily C member 6)	1.06	0.09	0.567868	0.751084
Q64433	10 kDa heat shock protein. mitochondrial (Hsp10) (10 kDa chaperonin) (Chaperonin 10) (CPN10)	1.07	0.10	0.56938	0.752475
Q91ZR1	Ras-related protein Rab-4B	1.10	0.14	0.569522	0.75201
Q6P2L7	Protein GOLM2 (Cancer susceptibility candidate gene 4 protein homolog) (CASC4) (Golgi membrane protein 2)	1.09	0.13	0.569912	0.751545
Q99K85	Phosphoserine aminotransferase (PSAT) (EC 2.6.1.52) (Endometrial progesterone-induced protein) (EPIP) (Phosphohydroxythreonine aminotransferase)	-1.06	-0.09	0.570785	0.752316
Q8CIN4	Serine/threonine-protein kinase PAK 2 (EC 2.7.11.1) (Gamma-PAK) (p21-activated kinase 2) (PAK-2) [Cleaved into: PAK-2p27; PAK-2p34]	-1.06	-0.08	0.571075	0.752469
Q61187	Tumor susceptibility gene 101 protein (ESCRT-I complex subunit TSG101)	1.06	0.09	0.57108	0.752005
O88544	COP9 signalosome complex subunit 4 (SGN4) (Signalosome subunit 4) (JAB1-containing signalosome subunit 4)	-1.13	-0.17	0.571161	0.751541
P63017	Heat shock cognate 71 kDa protein (Heat shock 70 kDa protein 8)	-1.05	-0.08	0.571394	0.751078
Q99PU5	Long-chain-fatty-acid--CoA ligase ACSBG1 (EC 6.2.1.3) (Acyl-CoA synthetase bubblegum family member 1) (mBG1) (Gonadotropin-regulated long chain acyl CoA synthetase) (GR-LACS) (Lipidosin)	-1.06	-0.09	0.57175	0.750616
P48542	G protein-activated inward rectifier potassium channel 2 (GIRK-2) (Inward rectifier K(+) channel Kir3.2) (Potassium channel. inwardly rectifying subfamily J member 6)	-1.08	-0.11	0.572299	0.750769
Q80X80	Phospholipid transfer protein C2CD2L (C2 domain-containing protein 2-like) (Transmembrane protein 24)	1.07	0.10	0.572436	0.750923
P14824	Annexin A6 (67 kDa calelectrin) (Annexin VI) (Annexin-6) (Calphobindin-II) (CPB-II) (Chromobindin-20) (Lipocortin VI) (Protein III) (p68) (p70)	-1.06	-0.09	0.573672	0.752305
Q9WTK7	Serine/threonine-protein kinase STK11 (EC 2.7.11.1) (Liver kinase B1 homolog) (LKB1) (mLKB1)	1.08	0.12	0.573677	0.751843
Q80TB8	Synaptic vesicle membrane protein VAT-1 homolog-like (EC 1.-.-.-)	-1.10	-0.14	0.574192	0.751381
Q91YM2	Rho GTPase-activating protein 35 (Glucocorticoid receptor DNA-binding factor 1)	-1.06	-0.09	0.574663	0.751534
P62754	40S ribosomal protein S6 (Phosphoprotein NP33)	1.06	0.09	0.574935	0.751073
P43024	Cytochrome c oxidase subunit 6A1. mitochondrial (Cytochrome c oxidase polypeptide VIa-liver)	1.07	0.10	0.575423	0.752451
Q8BH66	Atlastin-1 (EC 3.6.5.-) (Spastic paraplegia 3A homolog)	-1.07	-0.10	0.576289	0.753827
P08414	Calcium/calmodulin-dependent protein kinase type IV (CaMK IV) (EC 2.7.11.17) (CaM kinase-GR)	1.08	0.12	0.57748	0.753978
P61620	Protein transport protein Sec61 subunit alpha isoform 1 (Sec61 alpha-1)	-1.19	-0.25	0.577644	0.75474
P60487	Pyridoxal phosphate phosphatase (PLP phosphatase) (EC 3.1.3.3) (EC 3.1.3.74) (Chronophin)	-1.07	-0.10	0.578355	0.75489
P83510	Traf2 and NCK-interacting protein kinase (EC 2.7.11.1)	1.07	0.09	0.578417	0.754429
O55143	Sarcoplasmic/endoplasmic reticulum calcium ATPase 2 (SERCA2) (SR Ca(2+)-ATPase 2) (EC 7.2.2.10) (Calcium pump 2) (Calcium-transporting ATPase sarcoplasmic reticulum type. slow twitch skeletal muscle isoform) (Endoplasmic reticulum class 1/2 Ca(2+) ATPase)	-1.05	-0.08	0.581251	0.757631
Q9CQ54	NADH dehydrogenase [ubiquinone] 1 subunit C2 (Complex I-B14.5b) (CI-B14.5b) (NADH-ubiquinone oxidoreductase subunit B14.5b)	1.06	0.08	0.583468	0.76083
Q3URE1	Malonate--CoA ligase ACSF3. mitochondrial (EC 6.2.1.n3) (Acyl-CoA synthetase family member 3)	1.05	0.08	0.584134	0.762195
Q91VI7	Ribonuclease inhibitor (Ribonuclease/angiogenin inhibitor 1)	-1.05	-0.08	0.586151	0.765387
P50136	2-oxoisovalerate dehydrogenase subunit alpha. mitochondrial (EC 1.2.4.4) (Branched-chain alpha-keto acid dehydrogenase E1 component alpha chain) (BCKDE1A) (BCKDH E1-alpha)	-1.10	-0.14	0.586233	0.764921
P26516	26S proteasome non-ATPase regulatory subunit 7 (26S proteasome regulatory subunit RPN8) (26S proteasome regulatory subunit S12) (Mov34 protein) (Proteasome subunit p40)	1.06	0.09	0.586464	0.765673
Q8VEJ9	Vacuolar protein sorting-associated protein 4A (EC 3.6.4.6)	-1.09	-0.12	0.587008	0.765207
Q8K009	Mitochondrial 10-formyltetrahydrofolate dehydrogenase (Mitochondrial 10-FTHFDH) (mtFDH) (EC 1.5.1.6) (Aldehyde dehydrogenase family 1 member L2)	1.07	0.10	0.588343	0.767173
Q8VHQ3	Protein phosphatase 1 regulatory inhibitor subunit 16B (CAAX box protein TIMAP) (TGF-beta-inhibited membrane-associated protein)	1.08	0.11	0.590585	0.769745
Q810U4	Neuronal cell adhesion molecule (Nr-CAM) (Neuronal surface protein Bravo) (mBravo) (NgCAM-related cell adhesion molecule) (Ng-CAM-related)	1.06	0.08	0.590931	0.769277
Q9CR89	Endoplasmic reticulum-Golgi intermediate compartment protein 2	1.09	0.13	0.591138	0.768811
Q9DB15	39S ribosomal protein L12. mitochondrial (L12mt) (MRP-L12)	1.06	0.09	0.592185	0.768344
Q9CZW4	Long-chain-fatty-acid--CoA ligase 3 (EC 6.2.1.3) (Arachidonate--CoA ligase) (EC 6.2.1.15) (Long-chain acyl-CoA synthetase 3) (LACS 3)	-1.05	-0.07	0.592431	0.767879
Q91WK2	Eukaryotic translation initiation factor 3 subunit H (eIF3h) (Eukaryotic translation initiation factor 3 subunit 3) (eIF-3-gamma) (eIF3 p40 subunit)	-1.07	-0.09	0.592766	0.768019
Q9Z329	Inositol 1.4.5-trisphosphate receptor type 2 (IP3 receptor isoform 2) (IP3R 2) (InsP3R2) (Inositol 1.4.5-trisphosphate type V receptor) (Type 2 inositol 1.4.5-trisphosphate receptor) (Type 2 InsP3 receptor)	-1.09	-0.13	0.593301	0.76816
Q5SWP3	NAC-alpha domain-containing protein 1	-1.07	-0.10	0.593432	0.7683
Q8VCM8	Nicalin (Nicastrin-like protein)	-1.08	-0.12	0.593487	0.767836
P11627	Neural cell adhesion molecule L1 (N-CAM-L1) (NCAM-L1) (CD antigen CD171)	-1.06	-0.08	0.596355	0.769789
P36552	Oxygen-dependent coproporphyrinogen-III oxidase. mitochondrial (COX) (Coprogen oxidase) (Coproporphyrinogenase) (EC 1.3.3.3)	1.09	0.12	0.596524	0.769324
Q9WUL7	ADP-ribosylation factor-like protein 3	1.07	0.10	0.5969	0.769463
P18052	Receptor-type tyrosine-protein phosphatase alpha (Protein-tyrosine phosphatase alpha) (R-PTP-alpha) (EC 3.1.3.48) (LCA-related phosphatase) (PTPTY-28)	1.08	0.11	0.597314	0.770205
P68037	Ubiquitin-conjugating enzyme E2 L3 (EC 2.3.2.23) (E2 ubiquitin-conjugating enzyme L3) (UbcM4) (Ubiquitin carrier protein L3) (Ubiquitin-protein ligase L3)	-1.12	-0.17	0.597568	0.770344
Q9JIF0	Protein arginine N-methyltransferase 1 (EC 2.1.1.319) (Histone-arginine N-methyltransferase PRMT1)	1.07	0.10	0.599724	0.772289
P40142	Transketolase (TK) (EC 2.2.1.1) (P68)	1.05	0.08	0.599793	0.771824
Q8BG02	Serine/threonine-protein phosphatase 2A 55 kDa regulatory subunit B gamma isoform (PP2A subunit B isoform B55-gamma) (PP2A subunit B isoform PR55-gamma) (PP2A subunit B isoform R2-gamma) (PP2A subunit B isoform gamma)	-1.07	-0.10	0.600146	0.771961
Q8R5C5	Beta-centractin (Actin-related protein 1B) (ARP1B)	1.07	0.10	0.602439	0.773301
Q62077	1-phosphatidylinositol 4.5-bisphosphate phosphodiesterase gamma-1 (EC 3.1.4.11) (Phosphoinositide phospholipase C-gamma-1) (Phospholipase C-gamma-1) (PLC-gamma-1)	-1.05	-0.07	0.60338	0.774639
P97807	Fumarate hydratase. mitochondrial (Fumarase) (EC 4.2.1.2) (EF-3)	1.05	0.08	0.605745	0.776577
Q8JZM4	Delta and Notch-like epidermal growth factor-related receptor (Brain EGF repeat-containing transmembrane protein)	-1.06	-0.08	0.606621	0.77611
Q3UH66	Serine/threonine-protein kinase WNK2 (EC 2.7.11.1) (Protein kinase lysine-deficient 2) (Protein kinase with no lysine 2)	-1.06	-0.09	0.606828	0.775645
B0V2N1	Receptor-type tyrosine-protein phosphatase S (R-PTP-S) (EC 3.1.3.48) (PTPNU-3) (Receptor-type tyrosine-protein phosphatase sigma) (R-PTP-sigma)	1.06	0.09	0.609617	0.778777
Q641K1	Cytosolic carboxypeptidase 1 (EC 3.4.17.-) (ATP/GTP-binding protein 1) (Nervous system nuclear protein induced by axotomy protein 1)	-1.07	-0.11	0.610559	0.77831
Q99J08	SEC14-like protein 2 (Alpha-tocopherol-associated protein) (TAP)	-1.06	-0.09	0.610712	0.779042
Q8R050	Eukaryotic peptide chain release factor GTP-binding subunit ERF3A (Eukaryotic peptide chain release factor subunit 3a) (eRF3a) (G1 to S phase transition protein 1 homolog)	1.05	0.08	0.611196	0.778576
Q9CQ48	NudC domain-containing protein 2	-1.06	-0.08	0.612013	0.779306
Q8K0U4	Heat shock 70 kDa protein 12A	-1.07	-0.10	0.615659	0.782427
P08551	Neurofilament light polypeptide (NF-L) (68 kDa neurofilament protein) (Neurofilament triplet L protein)	1.08	0.12	0.616178	0.783154
Q99KJ8	Dynactin subunit 2 (50 kDa dynein-associated polypeptide) (Dynactin complex 50 kDa subunit) (DCTN-50) (Growth cone membrane protein 23-48K) (GMP23-48K) (p50 dynamitin)	-1.06	-0.08	0.616839	0.783284
P46460	Vesicle-fusing ATPase (EC 3.6.4.6) (N-ethylmaleimide-sensitive fusion protein) (NEM-sensitive fusion protein) (Suppressor of K(+) transport growth defect 2) (Protein SKD2) (Vesicular-fusion protein NSF)	-1.05	-0.07	0.616966	0.783413
P50396	Rab GDP dissociation inhibitor alpha (Rab GDI alpha) (Guanosine diphosphate dissociation inhibitor 1) (GDI-1)	1.05	0.08	0.617195	0.782946
Q91W50	Cold shock domain-containing protein E1	-1.06	-0.09	0.617569	0.782479
Q8CI51	PDZ and LIM domain protein 5 (Enigma homolog) (Enigma-like PDZ and LIM domains protein)	-1.06	-0.08	0.61777	0.782013
Q505F5	Leucine-rich repeat-containing protein 47	-1.06	-0.08	0.618041	0.781548
P35276	Ras-related protein Rab-3D	-1.08	-0.11	0.618573	0.782867
Q01768	Nucleoside diphosphate kinase B (NDK B) (NDP kinase B) (EC 2.7.4.6) (Histidine protein kinase NDKB) (EC 2.7.13.3) (P18) (nm23-M2)	1.06	0.09	0.619014	0.782402
P63213	Guanine nucleotide-binding protein G(I)/G(S)/G(O) subunit gamma-2 (G gamma-I)	-1.07	-0.11	0.620457	0.784314
P47757	F-actin-capping protein subunit beta (CapZ beta)	-1.05	-0.08	0.621111	0.786817
Q8R366	Immunoglobulin superfamily member 8 (IgSF8) (CD81 partner 3) (Glu-Trp-Ile EWI motif-containing protein 2) (EWI-2) (Keratinocyte-associated transmembrane protein 4) (KCT-4) (Prostaglandin regulatory-like protein) (PGRL) (CD antigen CD316)	-1.04	-0.06	0.621405	0.786944
Q9D8S9	BolA-like protein 1	1.06	0.08	0.621953	0.786477
Q32NY4	Metal transporter CNNM3 (Ancient conserved domain-containing protein 3) (mACDP3) (Cyclin-M3)	1.07	0.10	0.622153	0.786011
P48036	Annexin A5 (Anchorin CII) (Annexin V) (Annexin-5) (Calphobindin I) (CBP-I) (Endonexin II) (Lipocortin V) (Placental anticoagulant protein 4) (PP4) (Placental anticoagulant protein I) (PAP-I) (Thromboplastin inhibitor) (Vascular anticoagulant-alpha) (VAC-alpha)	1.07	0.1	0.622847	0.786137
Q9R1P4	Proteasome subunit alpha type-1 (EC 3.4.25.1) (Macropain subunit C2) (Multicatalytic endopeptidase complex subunit C2) (Proteasome component C2) (Proteasome nu chain)	-1.05	-0.08	0.622898	0.785672
Q8CHX7	Raftlin-2 (Raft-linking protein 2)	1.06	0.09	0.623743	0.785799
Q8JZQ9	Eukaryotic translation initiation factor 3 subunit B (eIF3b) (Eukaryotic translation initiation factor 3 subunit 9) (eIF-3-eta) (eIF3 p116)	-1.07	-0.10	0.624018	0.785334
P35283	Ras-related protein Rab-12 (Rab-13)	-1.06	-0.08	0.62424	0.78487
Q9CQH3	NADH dehydrogenase [ubiquinone] 1 beta subcomplex subunit 5. mitochondrial (Complex I-SGDH) (CI-SGDH) (NADH-ubiquinone oxidoreductase SGDH subunit)	1.05	0.07	0.624827	0.784406
O70493	Sorting nexin-12 (SDP8 protein)	1.05	0.07	0.626274	0.785124
Q68ED7	CREB-regulated transcription coactivator 1 (Mucoepidermoid carcinoma translocated protein 1 homolog) (Transducer of regulated cAMP response element-binding protein 1) (TORC-1) (Transducer of CREB protein 1)	1.08	0.11	0.626341	0.784661
Q9D5V5	Cullin-5 (CUL-5)	-1.05	-0.08	0.627344	0.785377
P61022	Calcineurin B homologous protein 1 (Calcineurin B-like protein) (Calcium-binding protein CHP) (Calcium-binding protein p22) (EF-hand calcium-binding domain-containing protein p22) (Sid 470) (p24)	-1.07	-0.1	0.62845	0.786682
O88910	MAGUK p55 subfamily member 3 (Discs large homolog 3) (Protein MPP3)	-1.05	-0.07	0.629463	0.787397
Q9Z1K5	E3 ubiquitin-protein ligase ARIH1 (EC 2.3.2.31) (Protein ariadne-1 homolog) (ARI-1) (RING-type E3 ubiquitin transferase ARIH1) (UbcH7-binding protein) (UbcM4-interacting protein 77) (Ubiquitin-conjugating enzyme E2-binding protein 1)	1.05	0.08	0.630548	0.788699
P08553	Neurofilament medium polypeptide (NF-M) (160 kDa neurofilament protein) (Neurofilament 3) (Neurofilament triplet M protein)	-1.07	-0.10	0.630876	0.788235
P62814	V-type proton ATPase subunit B. brain isoform (V-ATPase subunit B 2) (Endomembrane proton pump 58 kDa subunit) (Vacuolar proton pump subunit B 2)	-1.05	-0.07	0.630899	0.787772
Q91YX5	Acyl-CoA:lysophosphatidylglycerol acyltransferase 1 (EC 2.3.1.-)	1.07	0.10	0.631417	0.787897
Q9QYY0	GRB2-associated-binding protein 1 (GRB2-associated binder 1) (Growth factor receptor bound protein 2-associated protein 1)	-1.05	-0.07	0.631811	0.787434
P70441	Na(+)/H(+) exchange regulatory cofactor NHE-RF1 (NHERF-1) (Ezrin-radixin-moesin-binding phosphoprotein 50) (EBP50) (Regulatory cofactor of Na(+)/H(+) exchanger) (Sodium-hydrogen exchanger regulatory factor 1) (Solute carrier family 9 isoform A3 regulatory factor 1)	-1.06	-0.08	0.633014	0.788146
P58281	Dynamin-like 120 kDa protein. mitochondrial (EC 3.6.5.5) (Large GTP-binding protein) (LargeG) (Optic atrophy protein 1 homolog) [Cleaved into: Dynamin-like 120 kDa protein. form S1]	1.04	0.06	0.633673	0.78827
Q62419	Endophilin-A2 (Endophilin-2) (SH3 domain protein 2B) (SH3 domain-containing GRB2-like protein 1) (SH3p8)	1.07	0.10	0.634005	0.788394
Q8CAY6	Acetyl-CoA acetyltransferase. cytosolic (EC 2.3.1.9) (Cytosolic acetoacetyl-CoA thiolase)	-1.06	-0.09	0.634359	0.790275
Q91YJ2	Sorting nexin-4	1.05	0.08	0.634373	0.789813
Q9R0P5	Destrin (Actin-depolymerizing factor) (ADF) (Sid 23)	-1.05	-0.07	0.634599	0.789936
P47740	Aldehyde dehydrogenase family 3 member A2 (EC 1.2.1.3) (EC 1.2.1.94) (Aldehyde dehydrogenase 3) (Fatty aldehyde dehydrogenase)	1.06	0.09	0.635563	0.791228
Q9QYC0	Alpha-adducin (Erythrocyte adducin subunit alpha)	1.05	0.07	0.635626	0.790766
P07724	Albumin	1.07	0.10	0.635857	0.790304
Q91ZI0	Cadherin EGF LAG seven-pass G-type receptor 3	-1.08	-0.11	0.636497	0.79101
Q8JZN5	Complex I assembly factor ACAD9. mitochondrial (Acyl-CoA dehydrogenase family member 9) (ACAD-9) (EC 1.3.8.-)	1.05	0.07	0.638924	0.793466
Q3UHD6	Sorting nexin-27	1.06	0.08	0.63913	0.793003
Q9Z0S1	3'(2').5'-bisphosphate nucleotidase 1 (EC 3.1.3.7) (Bisphosphate 3'-nucleotidase 1) (PAP-inositol 1.4-phosphatase) (PIP)	1.05	0.07	0.639461	0.792541
Q9QYS9	Protein quaking (MqkI) (qkI)	1.05	0.08	0.639893	0.793244
Q9D8S4	Oligoribonuclease. mitochondrial (EC 3.1.-.-) (RNA exonuclease 2 homolog) (Small fragment nuclease)	-1.11	-0.15	0.640409	0.792782
Q8BIW1	Exopolyphosphatase PRUNE1 (EC 3.6.1.1) (PRUNEM1)	-1.05	-0.07	0.641163	0.792903
Q8VDN2	Sodium/potassium-transporting ATPase subunit alpha-1 (Na(+)/K(+) ATPase alpha-1 subunit) (EC 7.2.2.13) (Sodium pump subunit alpha-1)	-1.05	-0.07	0.641938	0.793023
Q8BTY2	Sodium bicarbonate cotransporter 3 (Solute carrier family 4 member 7)	-1.07	-0.10	0.643062	0.793725
Q6PDS3	NAD(+) hydrolase SARM1 (NADase SARM1) (EC 3.2.2.6) (NADP(+) hydrolase SARM1) (EC 3.2.2.-) (Sterile alpha and TIR motif-containing protein 1)	-1.04	-0.06	0.644454	0.793844
P51150	Ras-related protein Rab-7a	1.05	0.08	0.644555	0.793384
Q8BP47	Asparagine--tRNA ligase. cytoplasmic (EC 6.1.1.22) (Asparaginyl-tRNA synthetase) (AsnRS) (Asparaginyl-tRNA synthetase 1)	-1.05	-0.07	0.644959	0.792923
P19324	Serpin H1 (47 kDa heat shock protein) (Collagen-binding protein) (Colligin) (Serine protease inhibitor J6)	1.06	0.08	0.645167	0.793043
Q80U28	MAP kinase-activating death domain protein (Rab3 GDP/GTP exchange factor)	-1.05	-0.08	0.646883	0.794902
P14131	40S ribosomal protein S16	1.05	0.07	0.651533	0.800232
Q80UJ7	Rab3 GTPase-activating protein catalytic subunit (RAB3 GTPase-activating protein 130 kDa subunit) (Rab3-GAP p130) (Rab3-GAP)	1.07	0.10	0.652661	0.801505
O08749	Dihydrolipoyl dehydrogenase. mitochondrial (EC 1.8.1.4) (Dihydrolipoamide dehydrogenase)	1.04	0.06	0.653418	0.802776
Q9Z0J4	Nitric oxide synthase. brain (EC 1.14.13.39) (Constitutive NOS) (NC-NOS) (NOS type I) (Neuronal NOS) (N-NOS) (nNOS) (Peptidyl-cysteine S-nitrosylase NOS1) (bNOS)	-1.04	-0.06	0.653562	0.802312
Q08509	Epidermal growth factor receptor kinase substrate 8	-1.05	-0.07	0.65357	0.801849
B2RSH2	Guanine nucleotide-binding protein G(i) subunit alpha-1 (Adenylate cyclase-inhibiting G alpha protein)	1.05	0.07	0.656272	0.80485
P35762	CD81 antigen (26 kDa cell surface protein TAPA-1) (Target of the antiproliferative antibody 1) (CD antigen CD81)	1.06	0.09	0.656836	0.80554
Q8CIG8	Protein arginine N-methyltransferase 5 (Prmt5) (EC 2.1.1.320) (Histone-arginine N-methyltransferase PRMT5) (Jak-binding protein 1) (Shk1 kinase-binding protein 1 homolog) (SKB1 homolog)	1.05	0.08	0.657918	0.806805
Q810B6	Rabankyrin-5 (Rank-5) (Ankyrin repeat and FYVE domain-containing protein 1) (Ankyrin repeats hooked to a zinc finger motif)	-1.05	-0.07	0.65801	0.80634
Q9D906	Ubiquitin-like modifier-activating enzyme ATG7 (ATG12-activating enzyme E1 ATG7) (Autophagy-related protein 7) (APG7-like) (mAGP7) (Ubiquitin-activating enzyme E1-like protein)	1.05	0.07	0.659175	0.807028
Q68FH0	Plakophilin-4 (Armadillo-related protein)	-1.04	-0.06	0.660139	0.807714
Q8CCJ4	APC membrane recruitment protein 2 (Amer2) (Protein FAM123A)	-1.08	-0.11	0.662898	0.809551
Q3UM45	Protein phosphatase 1 regulatory subunit 7 (Protein phosphatase 1 regulatory subunit 22)	1.04	0.07	0.663108	0.809661
P19096	Fatty acid synthase (EC 2.3.1.85) [Includes: [Acyl-carrier-protein] S-acetyltransferase (EC 2.3.1.38); [Acyl-carrier-protein] S-malonyltransferase (EC 2.3.1.39); 3-oxoacyl-[acyl-carrier-protein] synthase (EC 2.3.1.41); 3-oxoacyl-[acyl-carrier-protein] reductase (EC 1.1.1.100); 3-hydroxyacyl-[acyl-carrier-protein] dehydratase (EC 4.2.1.59); Enoyl-[acyl-carrier-protein] reductase (EC 1.3.1.39); Ole…	1.04	0.06	0.664483	0.811494
Q640R3	Hepatocyte cell adhesion molecule (Protein hepaCAM)	-1.04	-0.06	0.667474	0.8139
P62137	Serine/threonine-protein phosphatase PP1-alpha catalytic subunit (PP-1A) (EC 3.1.3.16)	-1.05	-0.07	0.668212	0.815729
Q8R1A4	Dedicator of cytokinesis protein 7 (Protein moonlight)	1.05	0.08	0.669951	0.816408
P47857	ATP-dependent 6-phosphofructokinase. muscle type (ATP-PFK) (PFK-M) (EC 2.7.1.11) (6-phosphofructokinase type A) (Phosphofructo-1-kinase isozyme A) (PFK-A) (Phosphohexokinase)	-1.05	-0.07	0.670185	0.81594
P24472	Glutathione S-transferase A4 (EC 2.5.1.18) (GST A4-4) (GSTA4-4) (GST class-alpha member 4) (Glutathione S-transferase 5.7) (GST 5.7)	-1.05	-0.07	0.670629	0.816046
P80318	T-complex protein 1 subunit gamma (TCP-1-gamma) (CCT-gamma) (Matricin) (mTRiC-P5)	-1.06	-0.09	0.671936	0.817869
Q8BLK3	Limbic system-associated membrane protein (LSAMP)	-1.04	-0.06	0.672549	0.817974
Q78PY7	Staphylococcal nuclease domain-containing protein 1 (EC 3.1.31.1) (100 kDa coactivator) (p100 co-activator)	-1.06	-0.09	0.673618	0.819222
Q9DAS9	Guanine nucleotide-binding protein G(I)/G(S)/G(O) subunit gamma-12	-1.05	-0.07	0.673643	0.818754
Q9Z1B3	1-phosphatidylinositol 4.5-bisphosphate phosphodiesterase beta-1 (EC 3.1.4.11) (PLC-154) (Phosphoinositide phospholipase C-beta-1) (Phospholipase C-beta-1) (PLC-beta-1)	-1.04	-0.06	0.6739	0.818286
P05201	Aspartate aminotransferase. cytoplasmic (cAspAT) (EC 2.6.1.1) (EC 2.6.1.3) (Cysteine aminotransferase. cytoplasmic) (Cysteine transaminase. cytoplasmic) (cCAT) (Glutamate oxaloacetate transaminase 1) (Transaminase A)	1.06	0.08	0.676752	0.820674
P49722	Proteasome subunit alpha type-2 (EC 3.4.25.1) (Macropain subunit C3) (Multicatalytic endopeptidase complex subunit C3) (Proteasome component C3)	1.06	0.09	0.676886	0.820776
Q9WUA6	RAC-gamma serine/threonine-protein kinase (EC 2.7.11.1) (Protein kinase Akt-3) (Protein kinase B gamma) (PKB gamma) (RAC-PK-gamma)	1.05	0.07	0.677883	0.822019
Q8CGY8	UDP-N-acetylglucosamine--peptide N-acetylglucosaminyltransferase 110 kDa subunit (EC 2.4.1.255) (O-GlcNAc transferase subunit p110) (O-linked N-acetylglucosamine transferase 110 kDa subunit) (OGT)	-1.05	-0.07	0.678011	0.822121
Q9R1V7	Disintegrin and metalloproteinase domain-containing protein 23 (ADAM 23) (Metalloproteinase-like. disintegrin-like. and cysteine-rich protein 3) (MDC-3)	1.05	0.07	0.678406	0.821652
Q9JIG7	Coiled-coil domain-containing protein 22	-1.06	-0.08	0.678495	0.821185
Q9QUR7	Peptidyl-prolyl cis-trans isomerase NIMA-interacting 1 (EC 5.2.1.8) (Peptidyl-prolyl cis-trans isomerase Pin1) (PPIase Pin1)	-1.05	-0.07	0.679322	0.822425
P43406	Integrin alpha-V (Vitronectin receptor subunit alpha) (CD antigen CD51) [Cleaved into: Integrin alpha-V heavy chain; Integrin alpha-V light chain]	1.12	0.16	0.680155	0.822526
P52795	Ephrin-B1 (CEK5 receptor ligand) (CEK5-L) (EFL-3) (ELK ligand) (ELK-L) (EPH-related receptor tyrosine kinase ligand 2) (LERK-2) (Stimulated by retinoic acid gene 1 protein) [Cleaved into: Ephrin-B1 C-terminal fragment (Ephrin-B1 CTF); Ephrin-B1 intracellular domain (Ephrin-B1 ICD)]	1.05	0.08	0.681336	0.823764
Q9CQF9	Prenylcysteine oxidase (EC 1.8.3.5)	-1.05	-0.07	0.682724	0.823864
Q6ZQ58	La-related protein 1 (La ribonucleoprotein domain family member 1)	-1.08	-0.11	0.684871	0.826235
Q9Z2I0	Mitochondrial proton/calcium exchanger protein (Leucine zipper-EF-hand-containing transmembrane protein 1)	-1.04	-0.06	0.68693	0.829171
P70414	Sodium/calcium exchanger 1 (Na(+)/Ca(2+)-exchange protein 1) (Solute carrier family 8 member 1)	1.09	0.12	0.68779	0.829836
Q6PHS9	Voltage-dependent calcium channel subunit alpha-2/delta-2 (Protein ducky) (Voltage-gated calcium channel subunit alpha-2/delta-2) [Cleaved into: Voltage-dependent calcium channel subunit alpha-2-2; Voltage-dependent calcium channel subunit delta-2]	-1.04	-0.05	0.687993	0.829365
P08752	Guanine nucleotide-binding protein G(i) subunit alpha-2 (Adenylate cyclase-inhibiting G alpha protein)	-1.04	-0.05	0.688702	0.830595
P26231	Catenin alpha-1 (102 kDa cadherin-associated protein) (Alpha E-catenin) (CAP102)	-1.04	-0.06	0.689472	0.830691
O35544	Excitatory amino acid transporter 4 (High-affinity neuronal glutamate transporter) (Sodium-dependent glutamate/aspartate transporter) (Solute carrier family 1 member 6)	-1.07	-0.10	0.69277	0.834748
Q9Z0U1	Tight junction protein ZO-2 (Tight junction protein 2) (Zona occludens protein 2) (Zonula occludens protein 2)	-1.04	-0.06	0.692894	0.834276
A2A699	Protein FAM171A2	-1.04	-0.06	0.693001	0.833804
Q9JIY5	Serine protease HTRA2. mitochondrial (EC 3.4.21.108) (High temperature requirement protein A2) (HtrA2) (Omi stress-regulated endoprotease) (Serine protease 25) (Serine proteinase OMI)	1.04	0.07	0.693062	0.833333
Q8CJH3	Plexin-B1	-1.05	-0.07	0.694691	0.834557
P63080	Gamma-aminobutyric acid receptor subunit beta-3 (GABA(A) receptor subunit beta-3)	1.04	0.07	0.695749	0.83465
Q3TLI0	Trafficking protein particle complex subunit 10 (Trafficking protein particle complex subunit TMEM1) (Transport protein particle subunit TMEM1) (TRAPP subunit TMEM1)	-1.05	-0.08	0.696362	0.835307
Q6PHZ2	Calcium/calmodulin-dependent protein kinase type II subunit delta (CaM kinase II subunit delta) (CaMK-II subunit delta) (EC 2.7.11.17)	1.08	0.12	0.696529	0.834837
Q8CI94	Glycogen phosphorylase. brain form (EC 2.4.1.1)	-1.04	-0.05	0.697246	0.834366
P62761	Visinin-like protein 1 (VILIP) (Neural visinin-like protein 1) (NVL-1) (NVP-1)	-1.06	-0.08	0.697705	0.834459
Q64516	Glycerol kinase (GK) (Glycerokinase) (EC 2.7.1.30) (ATP:glycerol 3-phosphotransferase)	1.05	0.07	0.69806	0.835115
Q64521	Glycerol-3-phosphate dehydrogenase. mitochondrial (GPD-M) (GPDH-M) (EC 1.1.5.3) (Protein TISP38)	1.04	0.06	0.698319	0.834646
Q3USB7	Inactive phospholipase C-like protein 1 (PLC-L1) (Phospholipase C-related but catalytically inactive protein) (PRIP)	1.04	0.06	0.699229	0.834739
P15532	Nucleoside diphosphate kinase A (NDK A) (NDP kinase A) (EC 2.7.4.6) (Metastasis inhibition factor NM23) (NDPK-A) (Tumor metastatic process-associated protein) (nm23-M1)	-1.09	-0.12	0.700215	0.836517
P23506	Protein-L-isoaspartate(D-aspartate) O-methyltransferase (PIMT) (EC 2.1.1.77) (L-isoaspartyl protein carboxyl methyltransferase) (Protein L-isoaspartyl/D-aspartyl methyltransferase) (Protein-beta-aspartate methyltransferase)	-1.08	-0.12	0.701135	0.838855
Q9CPX6	Ubiquitin-like-conjugating enzyme ATG3 (EC 2.3.2.-) (Autophagy-related protein 3) (APG3-like)	1.08	0.11	0.701721	0.838945
O88343	Electrogenic sodium bicarbonate cotransporter 1 (Sodium bicarbonate cotransporter) (Na(+)/HCO3(-) cotransporter) (Solute carrier family 4 member 4)	-1.03	-0.05	0.701863	0.838474
Q9R1V4	Disintegrin and metalloproteinase domain-containing protein 11 (ADAM 11) (Metalloproteinase-like. disintegrin-like. and cysteine-rich protein) (MDC)	-1.05	-0.07	0.70215	0.838004
Q5SRX1	TOM1-like protein 2 (Target of Myb-like protein 2)	-1.07	-0.10	0.703219	0.838655
Q99MN1	Lysine--tRNA ligase (EC 2.7.7.-) (EC 6.1.1.6) (Lysyl-tRNA synthetase) (LysRS)	-1.05	-0.08	0.708175	0.846585
Q8C0C7	Phenylalanine--tRNA ligase alpha subunit (EC 6.1.1.20) (Phenylalanyl-tRNA synthetase alpha subunit) (PheRS)	-1.05	-0.07	0.710056	0.84779
O08529	Calpain-2 catalytic subunit (EC 3.4.22.53) (80 kDa M-calpain subunit) (CALP80) (Calcium-activated neutral proteinase 2) (CANP 2) (Calpain M-type) (Calpain-2 large subunit) (Millimolar-calpain) (M-calpain)	1.03	0.05	0.71039	0.847875
Q9D517	1-acyl-sn-glycerol-3-phosphate acyltransferase gamma (EC 2.3.1.51) (1-acylglycerol-3-phosphate O-acyltransferase 3) (1-AGP acyltransferase 3) (1-AGPAT 3) (Lysophosphatidic acid acyltransferase gamma) (LPAAT-gamma)	1.04	0.07	0.710865	0.84796
P06745	Glucose-6-phosphate isomerase (GPI) (EC 5.3.1.9) (Autocrine motility factor) (AMF) (Neuroleukin) (NLK) (Phosphoglucose isomerase) (PGI) (Phosphohexose isomerase) (PHI)	1.04	0.06	0.711381	0.847486
Q9D3D9	ATP synthase subunit delta. mitochondrial (ATP synthase F1 subunit delta) (F-ATPase delta subunit)	1.04	0.06	0.713289	0.850363
O70325	Phospholipid hydroperoxide glutathione peroxidase (PHGPx) (EC 1.11.1.12) (Glutathione peroxidase 4) (GPx-4) (GSHPx-4)	-1.04	-0.05	0.713817	0.850446
Q3U1F9	Phosphoprotein associated with glycosphingolipid-enriched microdomains 1 (Csk-binding protein) (Transmembrane phosphoprotein Cbp)	-1.05	-0.07	0.713905	0.85053
Q6PGC1	ATP-dependent RNA helicase DHX29 (EC 3.6.4.13) (DEAH box protein 29)	-1.09	-0.13	0.716368	0.852285
Q01063	cAMP-specific 3'.5'-cyclic phosphodiesterase 4D (EC 3.1.4.53) (DPDE3)	1.04	0.06	0.717026	0.852368
Q9WVI9	C-Jun-amino-terminal kinase-interacting protein 1 (JIP-1) (JNK-interacting protein 1) (Islet-brain-1) (IB-1) (JNK MAP kinase scaffold protein 1) (Mitogen-activated protein kinase 8-interacting protein 1)	1.05	0.08	0.718382	0.853007
Q8BJW6	Eukaryotic translation initiation factor 2A (eIF-2A) [Cleaved into: Eukaryotic translation initiation factor 2A. N-terminally processed]	-1.03	-0.05	0.720796	0.854201
B9EHT4	CAP-Gly domain-containing linker protein 3 (Cytoplasmic linker protein 170-related 59 kDa protein) (CLIP-170-related 59 kDa protein) (CLIPR-59)	-1.04	-0.05	0.721318	0.853726
Q64676	2-hydroxyacylsphingosine 1-beta-galactosyltransferase (EC 2.4.1.47) (Ceramide UDP-galactosyltransferase) (Cerebroside synthase) (UDP-galactose-ceramide galactosyltransferase)	-1.04	-0.06	0.721385	0.853252
O88952	Protein lin-7 homolog C (Lin-7C) (mLin7C) (Mammalian lin-seven protein 3) (MALS-3) (Vertebrate lin-7 homolog 3) (Veli-3)	-1.05	-0.07	0.721511	0.852778
Q9WV34	MAGUK p55 subfamily member 2 (Discs large homolog 2) (Protein MPP2)	-1.03	-0.05	0.721692	0.852304
P62073	Mitochondrial import inner membrane translocase subunit Tim10	-1.05	-0.07	0.722414	0.852386
P62281	40S ribosomal protein S11	-1.04	-0.05	0.722462	0.851913
Q04690	Neurofibromin (Neurofibromatosis-related protein NF-1)	-1.03	-0.05	0.726768	0.85643
P28658	Ataxin-10 (Brain protein E46) (Spinocerebellar ataxia type 10 protein homolog)	-1.05	-0.07	0.726777	0.855956
Q3UH60	Disco-interacting protein 2 homolog B (DIP2 homolog B)	1.03	0.05	0.726911	0.855482
P24270	Catalase (EC 1.11.1.6)	-1.04	-0.06	0.726952	0.855008
P41216	Long-chain-fatty-acid--CoA ligase 1 (EC 6.2.1.3) (Arachidonate--CoA ligase) (EC 6.2.1.15) (Long-chain acyl-CoA synthetase 1) (LACS 1) (Phytanate--CoA ligase) (EC 6.2.1.24)	-1.03	-0.04	0.728005	0.856195
P19157	Glutathione S-transferase P 1 (Gst P1) (EC 2.5.1.18) (GST YF-YF) (GST class-pi) (GST-piB) (Preadipocyte growth factor)	-1.04	-0.06	0.72868	0.856827
Q8K021	Secretory carrier-associated membrane protein 1 (Secretory carrier membrane protein 1)	-1.04	-0.06	0.729361	0.856354
Q3UU96	Serine/threonine-protein kinase MRCK alpha (EC 2.7.11.1) (CDC42-binding protein kinase alpha)	-1.04	-0.06	0.729703	0.855881
Q3UHB1	5'-nucleotidase domain-containing protein 3 (EC 3.1.3.-) (GRP94-neighboring nucleotidase)	-1.04	-0.05	0.730855	0.857064
Q8R1H0	Homeodomain-only protein (Homeobox-only protein) (Odd homeobox protein 1) (mOB1)	-1.05	-0.07	0.731065	0.856591
P10630	Eukaryotic initiation factor 4A-II (eIF-4A-II) (eIF4A-II) (EC 3.6.4.13) (ATP-dependent RNA helicase eIF4A-2)	1.04	0.05	0.731421	0.856119
P39688	Tyrosine-protein kinase Fyn (EC 2.7.10.2) (Proto-oncogene c-Fyn) (p59-Fyn)	1.04	0.06	0.732854	0.8573
Q9CPQ1	Cytochrome c oxidase subunit 6C (Cytochrome c oxidase polypeptide VIc)	1.04	0.05	0.733182	0.856828
P16305	Gamma-aminobutyric acid receptor subunit alpha-6 (GABA(A) receptor subunit alpha-6)	1.05	0.07	0.733394	0.856907
Q9DCZ4	MICOS complex subunit Mic26 (Apolipoprotein O) (MICOS complex subunit Mic23) (Protein FAM121B)	1.03	0.05	0.733598	0.856436
O88809	Neuronal migration protein doublecortin (Doublin) (Lissencephalin-X) (Lis-X)	-1.04	-0.05	0.736347	0.858714
Q9CRB6	Tubulin polymerization-promoting protein family member 3	-1.03	-0.05	0.736771	0.859341
P45376	Aldo-keto reductase family 1 member B1 (EC 1.1.1.300) (EC 1.1.1.372) (EC 1.1.1.54) (Aldehyde reductase) (Aldo-keto reductase family 1 member B3) (Aldose reductase) (AR) (EC 1.1.1.21)	1.03	0.05	0.737193	0.858869
B1AZP2	Disks large-associated protein 4 (DAP-4) (PSD-95/SAP90-binding protein 4) (SAP90/PSD-95-associated protein 4) (SAPAP-4)	1.06	0.09	0.737788	0.859495
Q03958	Prefoldin subunit 6 (Protein Ke2)	1.05	0.07	0.738787	0.860669
P35700	Peroxiredoxin-1 (EC 1.11.1.24) (Macrophage 23 kDa stress protein) (Osteoblast-specific factor 3) (OSF-3) (Thioredoxin peroxidase 2) (Thioredoxin-dependent peroxide reductase 2) (Thioredoxin-dependent peroxiredoxin 1)	1.04	0.05	0.73887	0.860197
Q6A058	Armadillo repeat-containing X-linked protein 2	1.04	0.06	0.739349	0.860822
Q9CQS4	Solute carrier family 25 member 46	-1.03	-0.05	0.739596	0.860898
P61205	ADP-ribosylation factor 3	-1.05	-0.07	0.740372	0.862069
O35286	Pre-mRNA-splicing factor ATP-dependent RNA helicase DHX15 (EC 3.6.4.13) (DEAH box protein 15)	1.04	0.06	0.741055	0.861597
P62484	Abl interactor 2 (Abelson interactor 2) (Abi-2) (Abl-binding protein 3) (AblBP3) (Arg-binding protein 1) (ArgBP1)	1.03	0.05	0.743143	0.86386
Q6PDI6	Ubiquitin carboxyl-terminal hydrolase MINDY-2 (EC 3.4.19.12) (Deubiquitinating enzyme MINDY-2) (Protein FAM63B)	1.03	0.05	0.743548	0.863934
Q3TCJ1	BRISC complex subunit Abraxas 2 (Abraxas brother protein 1) (Protein FAM175B)	-1.04	-0.06	0.744437	0.864009
Q148V7	RAB11-binding protein RELCH (LisH domain and HEAT repeat-containing protein KIAA1468) (RAB11-binding protein containing LisH. coiled-coil. and HEAT repeats)	-1.03	-0.05	0.745401	0.865721
Q8BYN5	FSD1-like protein (Coiled-coil domain-containing protein 10) (FSD1 N-terminal-like protein)	1.04	0.06	0.745907	0.865794
O54962	Barrier-to-autointegration factor (Breakpoint cluster region protein 1) (LAP2-binding protein 1) [Cleaved into: Barrier-to-autointegration factor. N-terminally processed]	-1.06	-0.08	0.745924	0.865322
Q9CQQ7	ATP synthase F(0) complex subunit B1. mitochondrial (ATP synthase peripheral stalk-membrane subunit b) (ATP synthase subunit b) (ATPase subunit b)	1.03	0.05	0.746445	0.86594
Q99J99	3-mercaptopyruvate sulfurtransferase (MST) (EC 2.8.1.2)	-1.03	-0.05	0.746976	0.867102
P68404	Protein kinase C beta type (PKC-B) (PKC-beta) (EC 2.7.11.13)	-1.03	-0.04	0.747266	0.86663
Q8BPM0	Disheveled-associated activator of morphogenesis 1	1.04	0.07	0.747557	0.867247
O08553	Dihydropyrimidinase-related protein 2 (DRP-2) (Unc-33-like phosphoprotein 2) (ULIP-2)	-1.03	-0.04	0.748018	0.866775
A2AJI0	MAP7 domain-containing protein 1	1.04	0.06	0.750567	0.869565
Q60823	RAC-beta serine/threonine-protein kinase (EC 2.7.11.1) (Protein kinase Akt-2) (Protein kinase B beta) (PKB beta) (RAC-PK-beta)	-1.04	-0.07	0.753732	0.872895
Q80Y17	Lethal(2) giant larvae protein homolog 1 (LLGL) (Mgl-1) (Mlgl)	1.04	0.05	0.757043	0.875136
Q7TQF7	Amphiphysin	1.03	0.04	0.758663	0.876831
P32921	Tryptophan--tRNA ligase. cytoplasmic (EC 6.1.1.2) (Tryptophanyl-tRNA synthetase) (TrpRS) [Cleaved into: T1-TrpRS; T2-TrpRS]	1.03	0.04	0.758932	0.876356
Q8K212	Phosphofurin acidic cluster sorting protein 1 (PACS-1)	-1.03	-0.05	0.759629	0.876423
Q9DAW9	Calponin-3 (Calponin. acidic isoform)	1.04	0.06	0.759888	0.875948
Q3UMR5	Calcium uniporter protein. mitochondrial	-1.03	-0.04	0.760814	0.875474
O35083	1-acyl-sn-glycerol-3-phosphate acyltransferase alpha (EC 2.3.1.51) (1-acylglycerol-3-phosphate O-acyltransferase 1) (1-AGP acyltransferase 1) (1-AGPAT 1) (Lysophosphatidic acid acyltransferase alpha) (LPAAT-alpha)	-1.06	-0.09	0.760902	0.875541
P61021	Ras-related protein Rab-5B	-1.03	-0.04	0.761088	0.875068
Q3UPL0	Protein transport protein Sec31A (SEC31-like protein 1) (SEC31-related protein A)	1.04	0.06	0.761655	0.875135
Q9EP72	ER membrane protein complex subunit 7	1.04	0.07	0.762486	0.875203
Q6ZQ29	Serine/threonine-protein kinase TAO2 (EC 2.7.11.1) (Thousand and one amino acid protein 2)	1.05	0.07	0.763586	0.87473
Q9D7N9	Adipocyte plasma membrane-associated protein (Protein DD16)	1.03	0.05	0.764226	0.874798
P06801	NADP-dependent malic enzyme (NADP-ME) (EC 1.1.1.40) (Malic enzyme 1)	1.04	0.06	0.764231	0.874326
Q80TR1	Adhesion G protein-coupled receptor L1 (Calcium-independent alpha-latrotoxin receptor 1) (CIRL-1) (Latrophilin-1) (Lectomedin-2)	-1.03	-0.05	0.765069	0.874394
Q8CHC4	Synaptojanin-1 (EC 3.1.3.36) (Synaptic inositol 1.4.5-trisphosphate 5-phosphatase 1)	-1.03	-0.04	0.765406	0.874461
Q6PIE5	Sodium/potassium-transporting ATPase subunit alpha-2 (Na(+)/K(+) ATPase alpha-2 subunit) (EC 7.2.2.13) (Na(+)/K(+) ATPase alpha(+) subunit) (Sodium pump subunit alpha-2)	1.03	0.04	0.766333	0.877221
Q8VI36	Paxillin	-1.03	-0.04	0.766819	0.876749
P56371	Ras-related protein Rab-4A	-1.03	-0.04	0.767248	0.877353
Q61137	Astrotactin-1 (Neuronal migration protein GC14)	1.05	0.07	0.768905	0.87957
Q6NZL0	Protein SOGA3	-1.03	-0.04	0.76915	0.879097
Q9QZ23	NFU1 iron-sulfur cluster scaffold homolog. mitochondrial (HIRA-interacting protein 5) (mHIRIP5)	-1.03	-0.04	0.770357	0.879162
Q9CX56	26S proteasome non-ATPase regulatory subunit 8 (26S proteasome regulatory subunit RPN12) (26S proteasome regulatory subunit S14)	1.06	0.09	0.772369	0.880301
P63028	Translationally-controlled tumor protein (TCTP) (21 kDa polypeptide) (p21) (p23)	1.03	0.05	0.773414	0.881974
P49442	Inositol polyphosphate 1-phosphatase (IPP) (IPPase) (EC 3.1.3.57)	-1.03	-0.04	0.774037	0.882038
Q9CPV4	Glyoxalase domain-containing protein 4	-1.03	-0.05	0.775086	0.883173
Q5U3K5	Rab-like protein 6 (GTP-binding protein Parf) (Rab-like protein 1) (RBEL1)	-1.03	-0.04	0.775329	0.8827
Q8BUY5	Complex I assembly factor TIMMDC1. mitochondrial (Translocase of inner mitochondrial membrane domain-containing protein 1) (TIMM domain containing-protein 1)	1.03	0.05	0.775529	0.882762
Q6ZQA6	Immunoglobulin superfamily member 3 (IgSF3)	-1.03	-0.04	0.776846	0.883895
Q9JHU4	Cytoplasmic dynein 1 heavy chain 1 (Cytoplasmic dynein heavy chain 1) (Dynein heavy chain. cytosolic)	-1.02	-0.04	0.777816	0.884492
Q9CWJ9	Bifunctional purine biosynthesis protein ATIC (AICAR transformylase/inosine monophosphate cyclohydrolase) (ATIC) [Includes: Phosphoribosylaminoimidazolecarboxamide formyltransferase (EC 2.1.2.3) (5-aminoimidazole-4-carboxamide ribonucleotide formyltransferase) (AICAR formyltransferase) (AICAR transformylase); IMP cyclohydrolase (EC 3.5.4.10) (IMP synthase) (Inosinicase)]	-1.03	-0.04	0.779089	0.886692
Q91YM4	FAST kinase domain-containing protein 4 (Protein TBRG4) (Transforming growth factor beta regulator 4)	-1.05	-0.07	0.780104	0.887286
P16014	Secretogranin-1 (Chromogranin-B) (CgB) (Secretogranin I) (SgI) [Cleaved into: CCB peptide; PE-11]	1.02	0.04	0.781622	0.88788
Q69ZX8	Actin-binding LIM protein 3 (abLIM-3) (Actin-binding LIM protein family member 3)	-1.03	-0.05	0.782094	0.88794
Q91V61	Sideroflexin-3	-1.02	-0.04	0.782361	0.887467
Q64487	Receptor-type tyrosine-protein phosphatase delta (Protein-tyrosine phosphatase delta) (R-PTP-delta) (EC 3.1.3.48)	-1.03	-0.04	0.782535	0.886994
Q91Y86	Mitogen-activated protein kinase 8 (MAP kinase 8) (MAPK 8) (EC 2.7.11.24) (Stress-activated protein kinase JNK1) (c-Jun N-terminal kinase 1)	1.03	0.04	0.785046	0.889185
P84091	AP-2 complex subunit mu (AP-2 mu chain) (Adaptor protein complex AP-2 subunit mu) (Adaptor-related protein complex 2 subunit mu) (Clathrin assembly protein complex 2 mu medium chain) (Clathrin coat assembly protein AP50) (Clathrin coat-associated protein AP50) (Mu2-adaptin) (Plasma membrane adaptor AP-2 50 kDa protein)	1.02	0.03	0.788106	0.891906
Q99JB2	Stomatin-like protein 2. mitochondrial (SLP-2) (mslp2)	-1.03	-0.04	0.788864	0.891964
Q60931	Voltage-dependent anion-selective channel protein 3 (VDAC-3) (mVDAC3) (Outer mitochondrial membrane protein porin 3)	-1.03	-0.05	0.788949	0.891489
O70492	Sorting nexin-3 (SDP3 protein)	1.03	0.04	0.789934	0.894205
P62962	Profilin-1 (Profilin I)	-1.07	-0.10	0.791092	0.895324
Q9QXM1	Junction-mediating and -regulatory protein	1.03	0.04	0.791323	0.894849
Q9CRB8	Mitochondrial fission process protein 1 (Mitochondrial 18 kDa protein) (MTP18)	1.03	0.05	0.793222	0.895966
Q8K4G5	Actin-binding LIM protein 1 (abLIM-1) (Actin-binding LIM protein family member 1)	-1.02	-0.03	0.793857	0.896552
Q61490	CD166 antigen (Activated leukocyte cell adhesion molecule) (BEN) (Protein DM-GRASP) (CD antigen CD166)	-1.03	-0.04	0.794238	0.896076
Q99KK7	Dipeptidyl peptidase 3 (EC 3.4.14.4) (Dipeptidyl aminopeptidase III) (Dipeptidyl arylamidase III) (Dipeptidyl peptidase III) (DPP III) (Enkephalinase B)	-1.03	-0.04	0.795845	0.897721
Q9D1P4	Cysteine and histidine-rich domain-containing protein 1 (CHORD domain-containing protein 1) (CHORD-containing protein 1) (Chp-1) (Protein morgana)	-1.03	-0.05	0.796223	0.897775
Q9CWN7	CCR4-NOT transcription complex subunit 11	1.04	0.05	0.796413	0.8973
Q6WVG3	BTB/POZ domain-containing protein KCTD12 (Pfetin) (Predominantly fetal expressed T1 domain)	-1.02	-0.04	0.796426	0.896825
P54227	Stathmin (Leukemia-associated gene protein) (Leukemia-associated phosphoprotein p18) (Metablastin) (Oncoprotein 18) (Op18) (Phosphoprotein p19) (pp19) (Prosolin) (Protein Pr22) (pp17)	-1.03	-0.04	0.796516	0.896351
O35449	Proline-rich transmembrane protein 1 (Dispanin subfamily D member 1) (DSPD1) (Synapse differentiation-induced protein 4)	-1.04	-0.06	0.796792	0.895877
P62141	Serine/threonine-protein phosphatase PP1-beta catalytic subunit (PP-1B) (EC 3.1.3.16) (EC 3.1.3.53)	-1.03	-0.04	0.797777	0.896989
Q3ULJ0	Glycerol-3-phosphate dehydrogenase 1-like protein (EC 1.1.1.8)	-1.02	-0.03	0.799408	0.898099
Q7TPM6	Fibronectin type III and SPRY domain-containing protein 1	-1.03	-0.04	0.799785	0.898153
Q8R4N0	Citramalyl-CoA lyase. mitochondrial (EC 4.1.3.25) ((3S)-malyl-CoA thioesterase) (EC 3.1.2.30) (Beta-methylmalate synthase) (EC 2.3.3.-) (Citrate lyase subunit beta-like protein. mitochondrial) (Citrate lyase beta-like) (Malate synthase) (EC 2.3.3.9)	1.03	0.04	0.799879	0.897679
Q8BU14	Translocation protein SEC62 (Translocation protein 1) (TP-1)	-1.02	-0.03	0.800125	0.897206
Q8BZ98	Dynamin-3 (EC 3.6.5.5)	-1.02	-0.03	0.801712	0.89726
P63137	Gamma-aminobutyric acid receptor subunit beta-2 (GABA(A) receptor subunit beta-2)	1.04	0.06	0.804347	0.898894
P35293	Ras-related protein Rab-18	1.02	0.03	0.805268	0.899474
Q9DC51	Guanine nucleotide-binding protein G(i) subunit alpha (G(i) alpha-3)	-1.03	-0.04	0.805796	0.899001
P31230	Aminoacyl tRNA synthase complex-interacting multifunctional protein 1 (Multisynthase complex auxiliary component p43) [Cleaved into: Endothelial monocyte-activating polypeptide 2 (EMAP-2) (Endothelial monocyte-activating polypeptide II) (EMAP-II) (Small inducible cytokine subfamily E member 1)]	1.03	0.05	0.809146	0.900631
P70336	Rho-associated protein kinase 2 (EC 2.7.11.1) (Rho-associated. coiled-coil-containing protein kinase 2) (Rho-associated. coiled-coil-containing protein kinase II) (ROCK-II) (p164 ROCK-2)	1.02	0.04	0.809603	0.900683
Q9CZ30	Obg-like ATPase 1 (GTP-binding protein 9)	-1.03	-0.04	0.809922	0.90021
Q5SQX6	Cytoplasmic FMR1-interacting protein 2 (p53-inducible protein 121)	-1.02	-0.03	0.811445	0.901837
Q8C1W1	Tubulinyl-Tyr carboxypeptidase 1 (EC 3.4.17.17) (Tyrosine carboxypeptidase 1) (TTCP 1) (Vasohibin-1)	1.02	0.04	0.811823	0.901889
Q8JZS0	Protein lin-7 homolog A (Lin-7A) (mLin-7) (Mammalian lin-seven protein 1) (MALS-1) (Vertebrate lin-7 homolog 1) (Veli-1)	1.03	0.04	0.812097	0.901416
Q8BXZ1	Protein disulfide-isomerase TMX3 (EC 5.3.4.1) (Thioredoxin domain-containing protein 10) (Thioredoxin-related transmembrane protein 3)	-1.02	-0.03	0.81358	0.901992
O35681	Synaptotagmin-3 (Synaptotagmin III) (SytIII)	1.02	0.04	0.813992	0.902567
O54781	SRSF protein kinase 2 (EC 2.7.11.1) (SFRS protein kinase 2) (Serine/arginine-rich protein-specific kinase 2) (SR-protein-specific kinase 2) [Cleaved into: SRSF protein kinase 2 N-terminal; SRSF protein kinase 2 C-terminal]	1.03	0.04	0.814095	0.902618
P26638	Serine--tRNA ligase. cytoplasmic (EC 6.1.1.11) (Seryl-tRNA synthetase) (SerRS) (Seryl-tRNA(Ser/Sec) synthetase)	-1.02	-0.03	0.814921	0.903192
Q11011	Puromycin-sensitive aminopeptidase (PSA) (EC 3.4.11.14) (Cytosol alanyl aminopeptidase) (AAP-S)	-1.02	-0.03	0.815782	0.903243
Q80XI4	Phosphatidylinositol 5-phosphate 4-kinase type-2 beta (EC 2.7.1.149) (1-phosphatidylinositol 5-phosphate 4-kinase 2-beta) (Diphosphoinositide kinase 2-beta) (Phosphatidylinositol 5-phosphate 4-kinase type II beta) (PI(5)P 4-kinase type II beta) (PIP4KII-beta) (PtdIns(5)P-4-kinase isoform 2-beta)	-1.03	-0.04	0.815994	0.902771
P58158	Galactosylgalactosylxylosylprotein 3-beta-glucuronosyltransferase 3 (EC 2.4.1.135) (Beta-1.3-glucuronyltransferase 3) (Glucuronosyltransferase I) (GlcAT-I) (UDP-GlcUA:Gal beta-1.3-Gal-R glucuronyltransferase) (GlcUAT-I)	-1.08	-0.11	0.816325	0.902299
P10853	Histone H2B type 1-F/J/L (H2B 291A)	-1.05	-0.07	0.816788	0.90235
Q9ER00	Syntaxin-12	1.02	0.03	0.817027	0.901879
Q9QYF9	Protein NDRG3 (N-myc downstream-regulated gene 3 protein) (Protein Ndr3)	-1.02	-0.04	0.817137	0.901408
P12382	ATP-dependent 6-phosphofructokinase. liver type (ATP-PFK) (PFK-L) (EC 2.7.1.11) (6-phosphofructokinase type B) (Phosphofructo-1-kinase isozyme B) (PFK-B) (Phosphohexokinase)	-1.03	-0.04	0.817309	0.901981
Q9DCJ5	NADH dehydrogenase [ubiquinone] 1 alpha subcomplex subunit 8 (Complex I-19kD) (CI-19kD) (Complex I-PGIV) (CI-PGIV) (NADH-ubiquinone oxidoreductase 19 kDa subunit)	1.03	0.04	0.818085	0.902032
Q8K2H2	Deubiquitinase OTUD6B (OTU domain-containing protein 6B) (EC 3.4.19.12)	1.03	0.04	0.819193	0.903125
Q9JJK2	LanC-like protein 2 (Testis-specific adriamycin sensitivity protein)	-1.03	-0.04	0.819497	0.903175
O08788	Dynactin subunit 1 (150 kDa dynein-associated polypeptide) (DAP-150) (DP-150) (p150-glued)	1.02	0.03	0.819697	0.902706
Q7TT50	Serine/threonine-protein kinase MRCK beta (EC 2.7.11.1) (CDC42-binding protein kinase beta) (DMPK-like beta) (Myotonic dystrophy kinase-related CDC42-binding kinase beta) (MRCK beta) (Myotonic dystrophy protein kinase-like beta)	-1.02	-0.03	0.820589	0.903796
P23242	Gap junction alpha-1 protein (Connexin-43) (Cx43) (Gap junction 43 kDa heart protein)	-1.02	-0.04	0.821208	0.903846
Q9QYF1	Retinol dehydrogenase 11 (EC 1.1.1.300) (Androgen-regulated short-chain dehydrogenase/reductase 1) (Cell line MC/9.IL4-derived protein 1) (M42C60) (Prostate short-chain dehydrogenase/reductase 1) (Retinal reductase 1) (RalR1) (Short-chain aldehyde dehydrogenase) (SCALD)	1.02	0.04	0.822506	0.903896
Q61548	Clathrin coat assembly protein AP180 (91 kDa synaptosomal-associated protein) (Clathrin coat-associated protein AP180) (Phosphoprotein F1-20)	-1.02	-0.03	0.823813	0.906023
Q8BK72	28S ribosomal protein S27. mitochondrial (MRP-S27) (S27mt) (Mitochondrial ribosomal protein S27)	-1.03	-0.04	0.825086	0.906072
Q9WUB4	Dynactin subunit 6 (Dynactin subunit p27) (Protein WS-3)	1.02	0.04	0.826087	0.90612
P61979	Heterogeneous nuclear ribonucleoprotein K (hnRNP K)	-1.02	-0.03	0.826415	0.906687
Q0QWG9	Delphilin (Glutamate receptor. ionotropic. delta 2-interacting protein 1)	1.03	0.04	0.826696	0.906218
O08547	Vesicle-trafficking protein SEC22b (ER-Golgi SNARE of 24 kDa) (ERS-24) (ERS24) (SEC22 vesicle-trafficking protein homolog B) (SEC22 vesicle-trafficking protein-like 1) (mSec22b)	-1.02	-0.03	0.827914	0.90782
Q9Z1Q2	Phosphatidylserine lipase ABHD16A (EC 3.1.-.-) (Alpha/beta hydrolase domain-containing protein 16A) (Abhydrolase domain-containing protein 16A) (HLA-B-associated transcript 5) (mBAT5) (Monoacylglycerol lipase ABHD16A) (EC 3.1.1.23)	1.02	0.03	0.829321	0.907867
Q8CGK3	Lon protease homolog. mitochondrial (EC 3.4.21.53) (Lon protease-like protein) (LONP) (Mitochondrial ATP-dependent protease Lon) (Serine protease 15)	-1.02	-0.03	0.830915	0.908432
O09131	Glutathione S-transferase omega-1 (GSTO-1) (EC 2.5.1.18) (Glutathione S-transferase omega 1-1) (GSTO 1-1) (Glutathione-dependent dehydroascorbate reductase) (EC 1.8.5.1) (Monomethylarsonic acid reductase) (MMA(V) reductase) (EC 1.20.4.2) (S-(Phenacyl)glutathione reductase) (SPG-R) (p28)	-1.03	-0.04	0.834385	0.911582
Q62433	Protein NDRG1 (N-myc downstream-regulated gene 1 protein) (Protein Ndr1)	1.02	0.03	0.834554	0.911111
Q9JHR7	Insulin-degrading enzyme (EC 3.4.24.56) (Insulin protease) (Insulinase) (Insulysin)	1.02	0.03	0.834757	0.911674
Q61598	Rab GDP dissociation inhibitor beta (Rab GDI beta) (GDI-3) (Guanosine diphosphate dissociation inhibitor 2) (GDI-2)	-1.02	-0.04	0.835681	0.912235
Q99ME2	WD repeat-containing protein 6 (mWDR6)	-1.02	-0.04	0.836307	0.912281
Q8BWT5	Disco-interacting protein 2 homolog A (DIP2 homolog A)	1.02	0.03	0.8372	0.912842
Q8JZQ2	AFG3-like protein 2 (EC 3.4.24.-)	-1.02	-0.03	0.837368	0.912887
Q61644	Protein kinase C and casein kinase substrate in neurons protein 1 (Syndapin-1)	-1.02	-0.03	0.838274	0.912931
P70297	Signal transducing adapter molecule 1 (STAM-1)	-1.03	-0.04	0.839027	0.912976
Q8BXA1	Golgi integral membrane protein 4 (Decapacitation factor 10) (Golgi phosphoprotein 4)	1.03	0.04	0.839921	0.913536
Q62420	Endophilin-A1 (Endophilin-1) (SH3 domain protein 2A) (SH3 domain-containing GRB2-like protein 2) (SH3p4)	-1.03	-0.04	0.839999	0.913066
O35927	Catenin delta-2 (Neural plakophilin-related ARM-repeat protein) (NPRAP) (Neurojungin)	-1.02	-0.03	0.842941	0.916195
Q08331	Calretinin (CR)	1.02	0.03	0.847115	0.920863
O08715	A-kinase anchor protein 1. mitochondrial (Dual specificity A-kinase-anchoring protein 1) (D-AKAP-1) (Protein kinase A-anchoring protein 1) (PRKA1) (Spermatid A-kinase anchor protein) (S-AKAP)	1.02	0.03	0.848047	0.920904
F8VPU2	FERM. ARHGEF and pleckstrin domain-containing protein 1 (FERM. RhoGEF and pleckstrin domain-containing protein 1)	-1.02	-0.03	0.848103	0.920431
P09103	Protein disulfide-isomerase (PDI) (EC 5.3.4.1) (Cellular thyroid hormone-binding protein) (Endoplasmic reticulum resident protein 59) (ER protein 59) (ERp59) (Prolyl 4-hydroxylase subunit beta) (p55)	1.02	0.03	0.848171	0.919959
Q68FL4	Putative adenosylhomocysteinase 3 (AdoHcyase 3) (EC 3.3.1.1) (Long-IRBIT) (S-adenosyl-L-homocysteine hydrolase 3) (S-adenosylhomocysteine hydrolase-like protein 2)	1.03	0.04	0.848756	0.92
P54822	Adenylosuccinate lyase (ASL) (EC 4.3.2.2) (Adenylosuccinase) (ASase)	1.02	0.03	0.849847	0.920554
B2RXS4	Plexin-B2	-1.01	-0.02	0.849957	0.920082
O55137	Acyl-coenzyme A thioesterase 1 (Acyl-CoA thioesterase 1) (EC 3.1.2.-) (CTE-I) (Inducible cytosolic acyl-coenzyme A thioester hydrolase) (Long chain acyl-CoA thioester hydrolase) (Long chain acyl-CoA hydrolase) (Palmitoyl-coenzyme A thioesterase) (EC 3.1.2.2)	-1.02	-0.03	0.850843	0.920123
O88448	Kinesin light chain 2 (KLC 2)	1.01	0.02	0.85199	0.921699
Q3UIU2	NADH dehydrogenase [ubiquinone] 1 beta subcomplex subunit 6 (Complex I-B17) (CI-B17) (NADH-ubiquinone oxidoreductase B17 subunit)	-1.03	-0.05	0.852135	0.921228
P29533	Vascular cell adhesion protein 1 (V-CAM 1) (VCAM-1) (CD antigen CD106)	-1.02	-0.04	0.853936	0.922802
Q14C51	Pentatricopeptide repeat domain-containing protein 3. mitochondrial (28S ribosomal protein S39. mitochondrial) (MRP-S39)	-1.02	-0.03	0.855814	0.923863
Q80VP0	Tectonin beta-propeller repeat-containing protein 1	1.02	0.03	0.85662	0.923391
Q8CGF6	WD repeat-containing protein 47 (Neuronal enriched MAP interacting protein) (Nemitin)	-1.02	-0.03	0.85723	0.92343
Q2TPA8	Hydroxysteroid dehydrogenase-like protein 2 (EC 1.-.-.-)	1.02	0.03	0.858151	0.92398
P48758	Carbonyl reductase [NADPH] 1 (EC 1.1.1.184) (15-hydroxyprostaglandin dehydrogenase [NADP(+)]) (EC 1.1.1.141) (EC 1.1.1.197) (20-beta-hydroxysteroid dehydrogenase) (NADPH-dependent carbonyl reductase 1) (EC 1.1.1.53) (Prostaglandin 9-ketoreductase) (PG-9-KR) (Prostaglandin-E(2) 9-reductase) (EC 1.1.1.189)	1.01	0.02	0.859092	0.925038
Q9JHI5	Isovaleryl-CoA dehydrogenase. mitochondrial (IVD) (EC 1.3.8.4) (Butyryl-CoA dehydrogenase) (EC 1.3.8.1)	1.02	0.03	0.859115	0.924567
Q5SSM3	Rho GTPase-activating protein 44 (Rho-type GTPase-activating protein RICH2) (RhoGAP interacting with CIP4 homologs protein 2) (RICH-2)	-1.02	-0.03	0.859549	0.924605
Q9DBC7	cAMP-dependent protein kinase type I-alpha regulatory subunit [Cleaved into: cAMP-dependent protein kinase type I-alpha regulatory subunit. N-terminally processed]	-1.02	-0.03	0.859761	0.924644
Q9Z1J3	Cysteine desulfurase. mitochondrial (m-Nfs1) (EC 2.8.1.7)	1.02	0.02	0.860421	0.924173
P52503	NADH dehydrogenase [ubiquinone] iron-sulfur protein 6. mitochondrial (Complex I-13kD-A) (CI-13kD-A) (NADH-ubiquinone oxidoreductase 13 kDa-A subunit)	-1.02	-0.02	0.864364	0.928281
Q9R1P3	Proteasome subunit beta type-2 (EC 3.4.25.1) (Macropain subunit C7-I) (Multicatalytic endopeptidase complex subunit C7-I) (Proteasome component C7-I)	-1.02	-0.03	0.864634	0.928317
Q9D0L4	AarF domain-containing protein kinase 1 (EC 2.7.-.-)	-1.03	-0.04	0.865171	0.928862
Q9CQR2	40S ribosomal protein S21	-1.02	-0.03	0.86661	0.930422
Q6Q477	Plasma membrane calcium-transporting ATPase 4 (PMCA4) (EC 7.2.2.10)	1.01	0.02	0.867004	0.930457
E9Q401	Ryanodine receptor 2 (RYR-2) (RyR2) (Cardiac muscle ryanodine receptor) (Cardiac muscle ryanodine receptor-calcium release channel) (Type 2 ryanodine receptor)	1.01	0.02	0.8701	0.932522
Q9CXJ4	Mitochondrial potassium channel ATP-binding subunit (ATP-binding cassette sub-family B member 8. mitochondrial) (ABCB8) (Mitochondrial sulfonylurea-receptor) (MITOSUR)	-1.01	-0.02	0.870343	0.932556
Q78IK4	MICOS complex subunit Mic27 (Apolipoprotein O-like) (Protein FAM121A)	-1.01	-0.02	0.871756	0.933604
Q2PFD7	PH and SEC7 domain-containing protein 3 (Exchange factor for ADP-ribosylation factor guanine nucleotide factor 6 D) (Exchange factor for ARF6 D) (Pleckstrin homology and SEC7 domain-containing protein 3)	1.02	0.03	0.871988	0.933131
O55125	Protein NipSnap homolog 1 (NipSnap1)	1.04	0.05	0.872519	0.932658
Q80VC9	Calmodulin-regulated spectrin-associated protein 3 (Marshalin) (Protein Nezha)	-1.02	-0.03	0.872898	0.933198
Q9CWM4	Prefoldin subunit 1	-1.02	-0.02	0.874924	0.93475
P32233	Developmentally-regulated GTP-binding protein 1 (DRG-1) (Neural precursor cell expressed developmentally down-regulated protein 3) (NEDD-3) (Translation factor GTPase DRG1) (TRAFAC GTPase DRG1) (EC 3.6.5.-)	1.01	0.02	0.875495	0.934783
Q9QYB1	Chloride intracellular channel protein 4 (mc3s5/mtCLIC)	-1.01	-0.02	0.876433	0.935321
Q99KI3	ER membrane protein complex subunit 3 (Transmembrane protein 111)	1.01	0.02	0.87683	0.935354
O08599	Syntaxin-binding protein 1 (Protein unc-18 homolog 1) (Unc18-1) (Protein unc-18 homolog A) (Unc-18A)	-1.01	-0.02	0.877347	0.935386
Q8QZY1	Eukaryotic translation initiation factor 3 subunit L (eIF3l) (66 kDa tyrosine-rich heat shock protein) (67 kDa polymerase-associated factor) (Eukaryotic translation initiation factor 3 subunit 6-interacting protein) (Eukaryotic translation initiation factor 3 subunit E-interacting protein) (HSP-66Y) (PAF67)	-1.01	-0.02	0.877705	0.935419
Q3KNM2	E3 ubiquitin-protein ligase MARCHF5 (EC 2.3.2.27) (Membrane-associated RING finger protein 5) (Membrane-associated RING-CH protein V) (MARCH-V) (RING-type E3 ubiquitin transferase MARCHF5)	-1.01	-0.02	0.878726	0.935956
P26040	Ezrin (Cytovillin) (Villin-2) (p81)	1.01	0.02	0.881727	0.938508
P70663	SPARC-like protein 1 (Extracellular matrix protein 2) (Matrix glycoprotein Sc1)	-1.01	-0.02	0.883174	0.939043
Q99KB8	Hydroxyacylglutathione hydrolase. mitochondrial (EC 3.1.2.6) (Glyoxalase II) (Glx II)	-1.01	-0.02	0.88414	0.939577
Q9CR68	Cytochrome b-c1 complex subunit Rieske. mitochondrial (EC 7.1.1.8) (Complex III subunit 5) (Cytochrome b-c1 complex subunit 5) (Rieske iron-sulfur protein) (RISP) (Rieske protein UQCRFS1) (Ubiquinol-cytochrome c reductase iron-sulfur subunit) [Cleaved into: Cytochrome b-c1 complex subunit 9 (Su9) (Subunit 9) (8 kDa subunit 9) (Complex III subunit IX) (Cytochrome b-c1 complex subunit 11) (UQCRFS1 …	1.03	0.04	0.884325	0.939104
P62918	60S ribosomal protein L8	1.02	0.03	0.885436	0.940141
Q9CZX7	Type 2 phosphatidylinositol 4.5-bisphosphate 4-phosphatase (Type 2 PtdIns-4.5-P2 4-Ptase) (EC 3.1.3.78) (PtdIns-4.5-P2 4-Ptase II) (Transmembrane protein 55A)	-1.02	-0.03	0.886745	0.940674
Q9QZB1	Regulator of G-protein signaling 20 (RGS20) (Regulator of G-protein signaling Z1)	-1.03	-0.04	0.889214	0.942714
O08663	Methionine aminopeptidase 2 (MAP 2) (MetAP 2) (EC 3.4.11.18) (Initiation factor 2-associated 67 kDa glycoprotein) (p67) (p67eIF2) (Peptidase M)	1.02	0.03	0.889492	0.944249
Q61739	Integrin alpha-6 (CD49 antigen-like family member F) (VLA-6) (CD antigen CD49f) [Cleaved into: Integrin alpha-6 heavy chain; Integrin alpha-6 light chain; Processed integrin alpha-6 (Alpha6p)]	-1.01	-0.02	0.890258	0.944779
Q8BGN8	Synaptoporin	-1.01	-0.02	0.891428	0.945309
P36916	Guanine nucleotide-binding protein-like 1 (GTP-binding protein MMR1)	1.01	0.02	0.891771	0.945336
Q6GQT9	Nodal modulator 1	-1.02	-0.03	0.893744	0.946366
Q8BJH1	Zinc finger C2HC domain-containing protein 1A	1.01	0.02	0.894832	0.947395
Q9Z1G3	V-type proton ATPase subunit C 1 (V-ATPase subunit C 1) (Vacuolar proton pump subunit C 1)	1.01	0.02	0.895215	0.94692
Q5F2E8	Serine/threonine-protein kinase TAO1 (EC 2.7.11.1) (Thousand and one amino acid protein 1)	-1.01	-0.02	0.897727	0.949449
[truncated: 103 more rows]

## Sheet: WT1
Identified proteins in cerebellar synaptosomes of WT1. Only proteins with minimun two unique peptides are shown.
Accession	Description	Score	Coverage	# Proteins	# Unique Peptides	# Peptides	# PSMs	MW [kDa]
Q62261	Spectrin beta chain, non-erythrocytic 1 OS=Mus musculus GN=Sptbn1 PE=1 SV=2 - [SPTB2_MOUSE]	3607.6	33.14	1	65	67	172	274.052
P16546	Spectrin alpha chain, non-erythrocytic 1 OS=Mus musculus GN=Sptan1 PE=1 SV=4 - [SPTN1_MOUSE]	3567.72	32.44	1	65	66	192	284.422
Q9JHU4	Cytoplasmic dynein 1 heavy chain 1 OS=Mus musculus GN=Dync1h1 PE=1 SV=2 - [DYHC1_MOUSE]	3566.59	19.6	1	73	73	171	531.71
Q6PIC6	Sodium/potassium-transporting ATPase subunit alpha-3 OS=Mus musculus GN=Atp1a3 PE=1 SV=1 - [AT1A3_MOUSE]	2869.31	42.25	5	31	47	307	111.62
P14873	Microtubule-associated protein 1B OS=Mus musculus GN=Map1b PE=1 SV=2 - [MAP1B_MOUSE]	2780.31	27.31	1	50	50	144	270.089
Q9QXZ0	Microtubule-actin cross-linking factor 1 OS=Mus musculus GN=Macf1 PE=1 SV=2 - [MACF1_MOUSE]	2704.28	9.72	1	52	53	98	831.362
Q68FD5	Clathrin heavy chain 1 OS=Mus musculus GN=Cltc PE=1 SV=3 - [CLH1_MOUSE]	2640.62	28.36	1	45	45	185	191.435
Q6PIE5	Sodium/potassium-transporting ATPase subunit alpha-2 OS=Mus musculus GN=Atp1a2 PE=1 SV=1 - [AT1A2_MOUSE]	2526.73	42.25	4	26	43	237	112.145
Q8C8R3	Ankyrin-2 OS=Mus musculus GN=Ank2 PE=1 SV=2 - [ANK2_MOUSE]	2322.46	16.6	1	42	45	113	425.999
Q8VDN2	Sodium/potassium-transporting ATPase subunit alpha-1 OS=Mus musculus GN=Atp1a1 PE=1 SV=1 - [AT1A1_MOUSE]	2231.28	32.65	1	20	34	196	112.91
P11881	Inositol 1,4,5-trisphosphate receptor type 1 OS=Mus musculus GN=Itpr1 PE=1 SV=2 - [ITPR1_MOUSE]	2190.86	18.19	2	37	40	136	312.968
Q61879	Myosin-10 OS=Mus musculus GN=Myh10 PE=1 SV=2 - [MYH10_MOUSE]	2070.83	24.6	1	39	44	90	228.855
Q9R0K7	Plasma membrane calcium-transporting ATPase 2 OS=Mus musculus GN=Atp2b2 PE=1 SV=2 - [AT2B2_MOUSE]	2061.37	34.64	1	25	34	124	132.503
Q03265	ATP synthase subunit alpha, mitochondrial OS=Mus musculus GN=Atp5a1 PE=1 SV=1 - [ATPA_MOUSE]	1961.1	52.26	1	30	30	182	59.7156
P19096	Fatty acid synthase OS=Mus musculus GN=Fasn PE=1 SV=2 - [FAS_MOUSE]	1936.62	19.61	1	36	36	96	272.257
O08553	Dihydropyrimidinase-related protein 2 OS=Mus musculus GN=Dpysl2 PE=1 SV=2 - [DPYL2_MOUSE]	1759.88	59.27	1	21	25	268	62.2386
P63017	Heat shock cognate 71 kDa protein OS=Mus musculus GN=Hspa8 PE=1 SV=1 - [HSP7C_MOUSE]	1723.23	41.8	4	19	28	251	70.8272
Q7TMM9	Tubulin beta-2A chain OS=Mus musculus GN=Tubb2a PE=1 SV=1 - [TBB2A_MOUSE]	1705.73	61.8	1	2	25	593	49.875
Q8CAQ8	Mitochondrial inner membrane protein OS=Mus musculus GN=Immt PE=1 SV=1 - [IMMT_MOUSE]	1682.29	45.18	1	30	30	99	83.8482
Q9CWF2	Tubulin beta-2B chain OS=Mus musculus GN=Tubb2b PE=1 SV=1 - [TBB2B_MOUSE]	1674.15	61.8	1	2	25	592	49.9209
Q99KI0	Aconitate hydratase, mitochondrial OS=Mus musculus GN=Aco2 PE=1 SV=1 - [ACON_MOUSE]	1659.51	47.31	1	31	31	156	85.41
P68372	Tubulin beta-4B chain OS=Mus musculus GN=Tubb4b PE=1 SV=1 - [TBB4B_MOUSE]	1567.6	59.78	1	2	24	498	49.799
P60710	Actin, cytoplasmic 1 OS=Mus musculus GN=Actb PE=1 SV=1 - [ACTB_MOUSE]	1492.92	66.13	2	12	24	618	41.7097
P99024	Tubulin beta-5 chain OS=Mus musculus GN=Tubb5 PE=1 SV=1 - [TBB5_MOUSE]	1470.57	55.86	1	3	22	515	49.639
P11499	Heat shock protein HSP 90-beta OS=Mus musculus GN=Hsp90ab1 PE=1 SV=3 - [HS90B_MOUSE]	1433.24	35.5	1	13	26	110	83.2291
P63038	60 kDa heat shock protein, mitochondrial OS=Mus musculus GN=Hspd1 PE=1 SV=1 - [CH60_MOUSE]	1392.47	40.31	1	22	22	72	60.9174
Q9D6F9	Tubulin beta-4A chain OS=Mus musculus GN=Tubb4a PE=1 SV=3 - [TBB4A_MOUSE]	1375.98	59.01	1	6	22	312	49.5539
P07901	Heat shock protein HSP 90-alpha OS=Mus musculus GN=Hsp90aa1 PE=1 SV=4 - [HS90A_MOUSE]	1368.1	33.7	1	14	25	81	84.7348
Q01853	Transitional endoplasmic reticulum ATPase OS=Mus musculus GN=Vcp PE=1 SV=4 - [TERA_MOUSE]	1367.13	39.21	1	25	25	74	89.2657
P46660	Alpha-internexin OS=Mus musculus GN=Ina PE=1 SV=3 - [AINX_MOUSE]	1342.94	43.51	1	18	22	66	55.3493
P12960	Contactin-1 OS=Mus musculus GN=Cntn1 PE=1 SV=1 - [CNTN1_MOUSE]	1337.57	32.84	1	23	23	78	113.317
Q9QWI6	SRC kinase signaling inhibitor 1 OS=Mus musculus GN=Srcin1 PE=1 SV=2 - [SRCN1_MOUSE]	1325.18	33.92	1	28	28	70	134.776
G5E829	Plasma membrane calcium-transporting ATPase 1 OS=Mus musculus GN=Atp2b1 PE=1 SV=1 - [AT2B1_MOUSE]	1322.95	23.28	1	12	23	94	134.662
P20357	Microtubule-associated protein 2 OS=Mus musculus GN=Map2 PE=1 SV=2 - [MTAP2_MOUSE]	1319.83	19.26	1	27	27	70	199.01
Q9ERD7	Tubulin beta-3 chain OS=Mus musculus GN=Tubb3 PE=1 SV=1 - [TBB3_MOUSE]	1302.71	55.33	1	9	21	273	50.3862
Q02053	Ubiquitin-like modifier-activating enzyme 1 OS=Mus musculus GN=Uba1 PE=1 SV=1 - [UBA1_MOUSE]	1287.7	24.2	2	21	21	60	117.734
O55143	Sarcoplasmic/endoplasmic reticulum calcium ATPase 2 OS=Mus musculus GN=Atp2a2 PE=1 SV=2 - [AT2A2_MOUSE]	1239.6	24.9	1	19	23	71	114.784
O88737	Protein bassoon OS=Mus musculus GN=Bsn PE=1 SV=4 - [BSN_MOUSE]	1234.37	13.57	1	30	30	47	418.587
P38647	Stress-70 protein, mitochondrial OS=Mus musculus GN=Hspa9 PE=1 SV=3 - [GRP75_MOUSE]	1226.85	37.56	1	18	18	78	73.4156
P05063	Fructose-bisphosphate aldolase C OS=Mus musculus GN=Aldoc PE=1 SV=4 - [ALDOC_MOUSE]	1214.91	57.02	1	19	20	82	39.3702
Q5F226	Protocadherin Fat 2 OS=Mus musculus GN=Fat2 PE=2 SV=1 - [FAT2_MOUSE]	1195.85	8.5	1	25	25	44	479.811
P17182	Alpha-enolase OS=Mus musculus GN=Eno1 PE=1 SV=3 - [ENOA_MOUSE]	1181.63	56.45	2	20	22	74	47.1112
P20029	78 kDa glucose-regulated protein OS=Mus musculus GN=Hspa5 PE=1 SV=3 - [GRP78_MOUSE]	1179.95	36.34	1	20	21	82	72.3775
O88935	Synapsin-1 OS=Mus musculus GN=Syn1 PE=1 SV=2 - [SYN1_MOUSE]	1166.07	42.92	1	18	20	91	74.0516
Q9QXS1	Plectin OS=Mus musculus GN=Plec PE=1 SV=3 - [PLEC_MOUSE]	1156.78	6.67	1	25	25	33	533.861
P56480	ATP synthase subunit beta, mitochondrial OS=Mus musculus GN=Atp5b PE=1 SV=2 - [ATPB_MOUSE]	1149.42	46.31	1	18	18	489	56.2655
Q9QYX7	Protein piccolo OS=Mus musculus GN=Pclo PE=1 SV=4 - [PCLO_MOUSE]	1147.06	7.66	1	28	28	45	550.496
P26443	Glutamate dehydrogenase 1, mitochondrial OS=Mus musculus GN=Glud1 PE=1 SV=1 - [DHE3_MOUSE]	1132.43	36.56	2	21	21	121	61.2982
P08249	Malate dehydrogenase, mitochondrial OS=Mus musculus GN=Mdh2 PE=1 SV=3 - [MDHM_MOUSE]	1131.89	55.33	1	19	19	120	35.5888
P28738	Kinesin heavy chain isoform 5C OS=Mus musculus GN=Kif5c PE=1 SV=3 - [KIF5C_MOUSE]	1123.82	26.88	2	16	21	46	109.207
P68369	Tubulin alpha-1A chain OS=Mus musculus GN=Tuba1a PE=1 SV=1 - [TBA1A_MOUSE]	1115.26	46.34	3	8	19	211	50.1036
P05064	Fructose-bisphosphate aldolase A OS=Mus musculus GN=Aldoa PE=1 SV=2 - [ALDOA_MOUSE]	1114.35	52.47	1	18	19	89	39.3313
Q8K2B3	Succinate dehydrogenase [ubiquinone] flavoprotein subunit, mitochondrial OS=Mus musculus GN=Sdha PE=1 SV=1 - [SDHA_MOUSE]	1087.27	37.95	1	19	19	69	72.5392
P13595	Neural cell adhesion molecule 1 OS=Mus musculus GN=Ncam1 PE=1 SV=3 - [NCAM1_MOUSE]	1073.48	25.65	1	21	21	97	119.353
P52480	Pyruvate kinase PKM OS=Mus musculus GN=Pkm PE=1 SV=4 - [KPYM_MOUSE]	1069.59	38.61	2	21	21	60	57.808
Q05920	Pyruvate carboxylase, mitochondrial OS=Mus musculus GN=Pc PE=1 SV=1 - [PYC_MOUSE]	1057.18	24.19	1	22	22	46	129.602
G5E8K5	Ankyrin-3 OS=Mus musculus GN=Ank3 PE=1 SV=1 - [ANK3_MOUSE]	1031.3	14.43	1	18	21	49	213.929
Q9WV92	Band 4.1-like protein 3 OS=Mus musculus GN=Epb41l3 PE=1 SV=1 - [E41L3_MOUSE]	1030.21	25.51	1	18	22	49	103.274
P16330	2',3'-cyclic-nucleotide 3'-phosphodiesterase OS=Mus musculus GN=Cnp PE=1 SV=3 - [CN37_MOUSE]	1025.98	34.05	1	21	21	82	47.0935
P58281	Dynamin-like 120 kDa protein, mitochondrial OS=Mus musculus GN=Opa1 PE=1 SV=1 - [OPA1_MOUSE]	1022.09	24.48	1	21	21	50	111.27
P68368	Tubulin alpha-4A chain OS=Mus musculus GN=Tuba4a PE=1 SV=1 - [TBA4A_MOUSE]	1012.63	45.76	2	6	17	179	49.8924
O08599	Syntaxin-binding protein 1 OS=Mus musculus GN=Stxbp1 PE=1 SV=2 - [STXB1_MOUSE]	1008.93	36.87	1	19	19	64	67.5259
Q9QYR6	Microtubule-associated protein 1A OS=Mus musculus GN=Map1a PE=1 SV=2 - [MAP1A_MOUSE]	997.58	12.07	1	26	26	50	299.957
Q04447	Creatine kinase B-type OS=Mus musculus GN=Ckb PE=1 SV=1 - [KCRB_MOUSE]	990.43	54.86	3	16	17	221	42.6863
P50396	Rab GDP dissociation inhibitor alpha OS=Mus musculus GN=Gdi1 PE=1 SV=3 - [GDIA_MOUSE]	982.94	41.61	1	14	16	72	50.4891
P97427	Dihydropyrimidinase-related protein 1 OS=Mus musculus GN=Crmp1 PE=1 SV=1 - [DPYL1_MOUSE]	970.37	35.84	1	11	15	146	62.1286
P40142	Transketolase OS=Mus musculus GN=Tkt PE=1 SV=1 - [TKT_MOUSE]	970.03	41.41	2	20	20	59	67.5876
P09411	Phosphoglycerate kinase 1 OS=Mus musculus GN=Pgk1 PE=1 SV=4 - [PGK1_MOUSE]	969.2	64.03	2	18	18	72	44.522
Q62188	Dihydropyrimidinase-related protein 3 OS=Mus musculus GN=Dpysl3 PE=1 SV=1 - [DPYL3_MOUSE]	954.99	30.35	1	12	14	111	61.8971
Q60932	Voltage-dependent anion-selective channel protein 1 OS=Mus musculus GN=Vdac1 PE=1 SV=3 - [VDAC1_MOUSE]	952.26	57.77	1	13	13	59	32.3314
P20152	Vimentin OS=Mus musculus GN=Vim PE=1 SV=3 - [VIME_MOUSE]	933.47	52.36	5	20	21	62	53.6551
Q8R0Y6	Cytosolic 10-formyltetrahydrofolate dehydrogenase OS=Mus musculus GN=Aldh1l1 PE=1 SV=1 - [AL1L1_MOUSE]	931.75	26.05	1	19	19	47	98.6465
P63101	14-3-3 protein zeta/delta OS=Mus musculus GN=Ywhaz PE=1 SV=1 - [1433Z_MOUSE]	930.62	50.61	2	13	14	165	27.7537
P16858	Glyceraldehyde-3-phosphate dehydrogenase OS=Mus musculus GN=Gapdh PE=1 SV=2 - [G3P_MOUSE]	927.16	49.55	2	15	15	146	35.7872
P58252	Elongation factor 2 OS=Mus musculus GN=Eef2 PE=1 SV=2 - [EF2_MOUSE]	922.34	25.99	2	18	18	66	95.2529
P46460	Vesicle-fusing ATPase OS=Mus musculus GN=Nsf PE=1 SV=2 - [NSF_MOUSE]	904.18	20.43	1	17	17	69	82.561
Q61330	Contactin-2 OS=Mus musculus GN=Cntn2 PE=1 SV=2 - [CNTN2_MOUSE]	900.19	25.29	1	16	16	39	113.146
Q99P72	Reticulon-4 OS=Mus musculus GN=Rtn4 PE=1 SV=2 - [RTN4_MOUSE]	884.06	23.24	1	18	18	61	126.535
Q99104	Unconventional myosin-Va OS=Mus musculus GN=Myo5a PE=1 SV=2 - [MYO5A_MOUSE]	877.67	10.85	2	17	18	32	215.402
Q9CZ13	Cytochrome b-c1 complex subunit 1, mitochondrial OS=Mus musculus GN=Uqcrc1 PE=1 SV=2 - [QCR1_MOUSE]	871.41	42.08	1	15	15	70	52.8185
Q9DB77	Cytochrome b-c1 complex subunit 2, mitochondrial OS=Mus musculus GN=Uqcrc2 PE=1 SV=1 - [QCR2_MOUSE]	868.37	34	1	15	15	59	48.205
P57780	Alpha-actinin-4 OS=Mus musculus GN=Actn4 PE=1 SV=1 - [ACTN4_MOUSE]	864.21	18.31	1	11	13	30	104.911
Q91ZX7	Prolow-density lipoprotein receptor-related protein 1 OS=Mus musculus GN=Lrp1 PE=1 SV=1 - [LRP1_MOUSE]	859.75	6.69	1	22	22	37	504.411
Q3UNH4	G protein-regulated inducer of neurite outgrowth 1 OS=Mus musculus GN=Gprin1 PE=1 SV=2 - [GRIN1_MOUSE]	844.9	26.93	1	16	16	36	95.4374
Q8QZT1	Acetyl-CoA acetyltransferase, mitochondrial OS=Mus musculus GN=Acat1 PE=1 SV=1 - [THIL_MOUSE]	821.73	46.7	1	15	15	57	44.7873
P62814	V-type proton ATPase subunit B, brain isoform OS=Mus musculus GN=Atp6v1b2 PE=1 SV=1 - [VATB2_MOUSE]	815.06	33.66	1	16	16	78	56.5149
Q8CI94	Glycogen phosphorylase, brain form OS=Mus musculus GN=Pygb PE=1 SV=3 - [PYGB_MOUSE]	813.65	28.23	3	17	17	54	96.6685
P68033	Actin, alpha cardiac muscle 1 OS=Mus musculus GN=Actc1 PE=1 SV=1 - [ACTC_MOUSE]	811.45	31.03	4	2	14	539	41.9919
P50516	V-type proton ATPase catalytic subunit A OS=Mus musculus GN=Atp6v1a PE=1 SV=2 - [VATA_MOUSE]	808.47	30.96	1	14	14	46	68.2826
P61264	Syntaxin-1B OS=Mus musculus GN=Stx1b PE=1 SV=1 - [STX1B_MOUSE]	808.1	40.28	3	11	13	43	33.2238
P17742	Peptidyl-prolyl cis-trans isomerase A OS=Mus musculus GN=Ppia PE=1 SV=2 - [PPIA_MOUSE]	801.27	76.83	1	12	12	153	17.9599
O35098	Dihydropyrimidinase-related protein 4 OS=Mus musculus GN=Dpysl4 PE=1 SV=1 - [DPYL4_MOUSE]	793.78	38.46	1	11	14	43	61.9225
Q9Z1G4	V-type proton ATPase 116 kDa subunit a isoform 1 OS=Mus musculus GN=Atp6v0a1 PE=1 SV=3 - [VPP1_MOUSE]	793.55	20.38	1	16	16	62	96.4042
P27546	Microtubule-associated protein 4 OS=Mus musculus GN=Map4 PE=1 SV=3 - [MAP4_MOUSE]	783.75	20.53	1	16	16	38	117.357
P39053	Dynamin-1 OS=Mus musculus GN=Dnm1 PE=1 SV=2 - [DYN1_MOUSE]	782.94	23.41	1	13	16	34	97.7413
P17751	Triosephosphate isomerase OS=Mus musculus GN=Tpi1 PE=1 SV=4 - [TPIS_MOUSE]	782.73	51.17	1	15	15	51	32.1713
P08113	Endoplasmin OS=Mus musculus GN=Hsp90b1 PE=1 SV=2 - [ENPL_MOUSE]	778.95	19.2	1	13	15	38	92.4183
P27773	Protein disulfide-isomerase A3 OS=Mus musculus GN=Pdia3 PE=1 SV=2 - [PDIA3_MOUSE]	773.44	37.03	1	15	15	62	56.6427
Q9QYC0	Alpha-adducin OS=Mus musculus GN=Add1 PE=1 SV=2 - [ADDA_MOUSE]	753.71	23.67	1	14	14	45	80.5963
Q8BPN8	DmX-like protein 2 OS=Mus musculus GN=Dmxl2 PE=1 SV=3 - [DMXL2_MOUSE]	753.63	8.61	1	16	16	28	337.995
P17426	AP-2 complex subunit alpha-1 OS=Mus musculus GN=Ap2a1 PE=1 SV=1 - [AP2A1_MOUSE]	750.9	23.23	1	11	17	40	107.596
Q6PB66	Leucine-rich PPR motif-containing protein, mitochondrial OS=Mus musculus GN=Lrpprc PE=1 SV=2 - [LPPRC_MOUSE]	737.96	17.1	1	17	17	29	156.516
Q60597	2-oxoglutarate dehydrogenase, mitochondrial OS=Mus musculus GN=Ogdh PE=1 SV=3 - [ODO1_MOUSE]	736.43	19.75	1	15	15	49	116.375
P09103	Protein disulfide-isomerase OS=Mus musculus GN=P4hb PE=1 SV=2 - [PDIA1_MOUSE]	730.31	29.27	1	15	15	26	57.0228
P17710	Hexokinase-1 OS=Mus musculus GN=Hk1 PE=1 SV=3 - [HXK1_MOUSE]	722.39	16.84	1	15	15	51	108.234
P17183	Gamma-enolase OS=Mus musculus GN=Eno2 PE=1 SV=2 - [ENOG_MOUSE]	719.08	36.41	1	8	10	36	47.267
P06745	Glucose-6-phosphate isomerase OS=Mus musculus GN=Gpi PE=1 SV=4 - [G6PI_MOUSE]	714.09	35.13	1	13	13	38	62.7272
P30275	Creatine kinase U-type, mitochondrial OS=Mus musculus GN=Ckmt1 PE=1 SV=1 - [KCRU_MOUSE]	713.95	39.23	3	14	15	43	46.9742
P18872	Guanine nucleotide-binding protein G(o) subunit alpha OS=Mus musculus GN=Gnao1 PE=1 SV=3 - [GNAO_MOUSE]	712.35	35.88	1	9	11	222	40.0589
P14824	Annexin A6 OS=Mus musculus GN=Anxa6 PE=1 SV=3 - [ANXA6_MOUSE]	711.72	26.89	1	11	11	27	75.8374
Q8BRT1	CLIP-associating protein 2 OS=Mus musculus GN=Clasp2 PE=1 SV=1 - [CLAP2_MOUSE]	709.96	13.45	1	14	14	25	140.652
P60879	Synaptosomal-associated protein 25 OS=Mus musculus GN=Snap25 PE=1 SV=1 - [SNP25_MOUSE]	707.53	59.22	1	11	11	115	23.3002
B2RXS4	Plexin-B2 OS=Mus musculus GN=Plxnb2 PE=1 SV=1 - [PLXB2_MOUSE]	703.29	12.27	1	15	15	24	206.099
P17156	Heat shock-related 70 kDa protein 2 OS=Mus musculus GN=Hspa2 PE=1 SV=2 - [HSP72_MOUSE]	699.8	19.43	4	3	12	57	69.5987
Q9EPN1	Neurobeachin OS=Mus musculus GN=Nbea PE=2 SV=1 - [NBEA_MOUSE]	698.91	7.6	1	16	16	21	326.536
P62259	14-3-3 protein epsilon OS=Mus musculus GN=Ywhae PE=1 SV=1 - [1433E_MOUSE]	687.51	41.96	1	12	12	145	29.1554
P28652	Calcium/calmodulin-dependent protein kinase type II subunit beta OS=Mus musculus GN=Camk2b PE=1 SV=2 - [KCC2B_MOUSE]	678.01	36.16	1	7	11	50	60.4227
Q6Q477	Plasma membrane calcium-transporting ATPase 4 OS=Mus musculus GN=Atp2b4 PE=1 SV=1 - [AT2B4_MOUSE]	676.88	11.29	1	3	10	28	132.984
P80314	T-complex protein 1 subunit beta OS=Mus musculus GN=Cct2 PE=1 SV=4 - [TCPB_MOUSE]	675.51	36.26	1	13	14	25	57.4411
Q02357	Ankyrin-1 OS=Mus musculus GN=Ank1 PE=1 SV=2 - [ANK1_MOUSE]	671.91	10.74	1	13	15	32	204.101
Q99PU5	Long-chain-fatty-acid--CoA ligase ACSBG1 OS=Mus musculus GN=Acsbg1 PE=1 SV=1 - [ACBG1_MOUSE]	665.98	23.72	1	12	12	30	80.3745
P15508	Spectrin beta chain, erythrocytic OS=Mus musculus GN=Sptb PE=1 SV=4 - [SPTB1_MOUSE]	662.27	8.79	1	12	14	25	245.098
Q3UH60	Disco-interacting protein 2 homolog B OS=Mus musculus GN=Dip2b PE=1 SV=1 - [DIP2B_MOUSE]	660.79	11.56	1	13	13	25	171.017
O55131	Septin-7 OS=Mus musculus GN=Sept7 PE=1 SV=1 - [SEPT7_MOUSE]	656.31	36.93	1	13	13	33	50.5179
Q61644	Protein kinase C and casein kinase substrate in neurons protein 1 OS=Mus musculus GN=Pacsin1 PE=1 SV=1 - [PACN1_MOUSE]	654.85	39.46	2	13	13	26	50.5435
Q61316	Heat shock 70 kDa protein 4 OS=Mus musculus GN=Hspa4 PE=1 SV=1 - [HSP74_MOUSE]	653.84	19.14	1	12	13	34	94.0733
O08749	Dihydrolipoyl dehydrogenase, mitochondrial OS=Mus musculus GN=Dld PE=1 SV=2 - [DLDH_MOUSE]	653.14	30.45	1	12	12	40	54.2382
Q60864	Stress-induced-phosphoprotein 1 OS=Mus musculus GN=Stip1 PE=1 SV=1 - [STIP1_MOUSE]	649.28	29.83	1	14	14	29	62.5424
Q9JLM8	Serine/threonine-protein kinase DCLK1 OS=Mus musculus GN=Dclk1 PE=1 SV=1 - [DCLK1_MOUSE]	648.98	21.16	1	10	11	31	84.101
P10126	Elongation factor 1-alpha 1 OS=Mus musculus GN=Eef1a1 PE=1 SV=3 - [EF1A1_MOUSE]	641.51	33.77	1	12	14	113	50.0821
P17427	AP-2 complex subunit alpha-2 OS=Mus musculus GN=Ap2a2 PE=1 SV=2 - [AP2A2_MOUSE]	640.49	19.83	1	9	15	36	103.951
Q9DBG3	AP-2 complex subunit beta OS=Mus musculus GN=Ap2b1 PE=1 SV=1 - [AP2B1_MOUSE]	638.42	13.87	1	7	11	31	104.516
Q99MI1	ELKS/Rab6-interacting/CAST family member 1 OS=Mus musculus GN=Erc1 PE=1 SV=1 - [RB6I2_MOUSE]	636.04	13.66	2	12	12	21	128.252
Q62420	Endophilin-A1 OS=Mus musculus GN=Sh3gl2 PE=1 SV=2 - [SH3G2_MOUSE]	632.93	37.22	1	7	12	42	39.9301
P10637	Microtubule-associated protein tau OS=Mus musculus GN=Mapt PE=1 SV=3 - [TAU_MOUSE]	631.52	20.74	1	13	13	66	76.1973
Q91V92	ATP-citrate synthase OS=Mus musculus GN=Acly PE=1 SV=1 - [ACLY_MOUSE]	630.4	15.77	1	13	13	26	119.651
O08788	Dynactin subunit 1 OS=Mus musculus GN=Dctn1 PE=1 SV=3 - [DCTN1_MOUSE]	626.52	16.78	1	15	15	26	141.588
A2AGT5	Cytoskeleton-associated protein 5 OS=Mus musculus GN=Ckap5 PE=2 SV=1 - [CKAP5_MOUSE]	622.81	8.07	1	12	12	18	225.492
P56399	Ubiquitin carboxyl-terminal hydrolase 5 OS=Mus musculus GN=Usp5 PE=1 SV=1 - [UBP5_MOUSE]	621.5	22.03	1	12	12	31	95.7724
Q62418	Drebrin-like protein OS=Mus musculus GN=Dbnl PE=1 SV=2 - [DBNL_MOUSE]	621.39	39.22	1	12	12	30	48.6696
Q61625	Glutamate receptor ionotropic, delta-2 OS=Mus musculus GN=Grid2 PE=1 SV=1 - [GRID2_MOUSE]	621.02	19.07	1	11	11	24	113.01
P24270	Catalase OS=Mus musculus GN=Cat PE=1 SV=4 - [CATA_MOUSE]	620.78	29.79	1	11	11	32	59.7577
P03995	Glial fibrillary acidic protein OS=Mus musculus GN=Gfap PE=1 SV=4 - [GFAP_MOUSE]	619.59	32.79	1	13	13	27	49.8695
P68510	14-3-3 protein eta OS=Mus musculus GN=Ywhah PE=1 SV=2 - [1433F_MOUSE]	618.09	39.02	2	8	11	66	28.194
Q8BGQ7	Alanine--tRNA ligase, cytoplasmic OS=Mus musculus GN=Aars PE=1 SV=1 - [SYAC_MOUSE]	613.93	20.76	1	14	14	23	106.841
Q9Z2I9	Succinyl-CoA ligase [ADP-forming] subunit beta, mitochondrial OS=Mus musculus GN=Sucla2 PE=1 SV=2 - [SUCB1_MOUSE]	613.08	26.13	1	11	11	27	50.0821
Q8BMS1	Trifunctional enzyme subunit alpha, mitochondrial OS=Mus musculus GN=Hadha PE=1 SV=1 - [ECHA_MOUSE]	611.6	24.77	1	12	12	23	82.6175
P62897	Cytochrome c, somatic OS=Mus musculus GN=Cycs PE=1 SV=2 - [CYC_MOUSE]	610.56	57.14	1	9	9	51	11.598
Q91VD9	NADH-ubiquinone oxidoreductase 75 kDa subunit, mitochondrial OS=Mus musculus GN=Ndufs1 PE=1 SV=2 - [NDUS1_MOUSE]	608.3	23.11	1	13	13	49	79.7256
Q80Z38	SH3 and multiple ankyrin repeat domains protein 2 OS=Mus musculus GN=Shank2 PE=1 SV=2 - [SHAN2_MOUSE]	608.11	12.47	1	13	13	20	158.871
Q61543	Golgi apparatus protein 1 OS=Mus musculus GN=Glg1 PE=1 SV=1 - [GSLG1_MOUSE]	606.95	13.02	1	12	12	25	133.646
Q61768	Kinesin-1 heavy chain OS=Mus musculus GN=Kif5b PE=1 SV=3 - [KINH_MOUSE]	606.72	15.37	1	7	11	27	109.484
P47857	ATP-dependent 6-phosphofructokinase, muscle type OS=Mus musculus GN=Pfkm PE=1 SV=3 - [PFKAM_MOUSE]	602.83	18.08	1	10	11	29	85.2146
Q9EQ20	Methylmalonate-semialdehyde dehydrogenase [acylating], mitochondrial OS=Mus musculus GN=Aldh6a1 PE=1 SV=1 - [MMSA_MOUSE]	602.32	32.71	1	11	11	23	57.8785
Q7TSJ2	Microtubule-associated protein 6 OS=Mus musculus GN=Map6 PE=1 SV=2 - [MAP6_MOUSE]	601.72	24.39	1	14	14	35	96.3906
Q6PGN3	Serine/threonine-protein kinase DCLK2 OS=Mus musculus GN=Dclk2 PE=1 SV=1 - [DCLK2_MOUSE]	600.5	17.46	1	9	10	21	82.9272
Q9DBJ1	Phosphoglycerate mutase 1 OS=Mus musculus GN=Pgam1 PE=1 SV=3 - [PGAM1_MOUSE]	598.24	57.48	2	11	11	63	28.8139
Q922D8	C-1-tetrahydrofolate synthase, cytoplasmic OS=Mus musculus GN=Mthfd1 PE=1 SV=4 - [C1TC_MOUSE]	594.49	15.19	1	12	13	25	101.136
P60469	Liprin-alpha-3 OS=Mus musculus GN=Ppfia3 PE=1 SV=2 - [LIPA3_MOUSE]	591.13	13.9	1	11	11	18	133.344
Q9QXS6	Drebrin OS=Mus musculus GN=Dbn1 PE=1 SV=4 - [DREB_MOUSE]	586.48	19.26	1	11	11	26	77.2392
Q8CGC7	Bifunctional glutamate/proline--tRNA ligase OS=Mus musculus GN=Eprs PE=1 SV=4 - [SYEP_MOUSE]	581.87	11.18	1	11	11	16	169.972
Q61753	D-3-phosphoglycerate dehydrogenase OS=Mus musculus GN=Phgdh PE=1 SV=3 - [SERA_MOUSE]	580.76	23.64	1	11	11	25	56.5491
Q810U4	Neuronal cell adhesion molecule OS=Mus musculus GN=Nrcam PE=1 SV=2 - [NRCAM_MOUSE]	580.18	15.84	1	13	13	28	138.435
P68254	14-3-3 protein theta OS=Mus musculus GN=Ywhaq PE=1 SV=1 - [1433T_MOUSE]	579.46	41.22	2	8	11	107	27.7608
P53994	Ras-related protein Rab-2A OS=Mus musculus GN=Rab2a PE=1 SV=1 - [RAB2A_MOUSE]	576.03	46.7	1	5	9	28	23.5328
Q810U3	Neurofascin OS=Mus musculus GN=Nfasc PE=1 SV=1 - [NFASC_MOUSE]	574.29	12.26	1	13	13	30	137.889
P16125	L-lactate dehydrogenase B chain OS=Mus musculus GN=Ldhb PE=1 SV=2 - [LDHB_MOUSE]	572.12	24.85	2	8	9	30	36.549
Q8CHC4	Synaptojanin-1 OS=Mus musculus GN=Synj1 PE=1 SV=3 - [SYNJ1_MOUSE]	570.98	11.5	1	11	11	24	172.509
P80316	T-complex protein 1 subunit epsilon OS=Mus musculus GN=Cct5 PE=1 SV=1 - [TCPE_MOUSE]	569.47	27.36	1	13	13	32	59.5859
P43006	Excitatory amino acid transporter 2 OS=Mus musculus GN=Slc1a2 PE=1 SV=1 - [EAA2_MOUSE]	568.86	16.26	1	8	8	52	61.9896
Q62167	ATP-dependent RNA helicase DDX3X OS=Mus musculus GN=Ddx3x PE=1 SV=3 - [DDX3X_MOUSE]	567.44	19.79	3	10	10	25	73.056
Q61301	Catenin alpha-2 OS=Mus musculus GN=Ctnna2 PE=1 SV=3 - [CTNA2_MOUSE]	567.19	17.63	1	7	10	17	105.22
O88844	Isocitrate dehydrogenase [NADP] cytoplasmic OS=Mus musculus GN=Idh1 PE=1 SV=2 - [IDHC_MOUSE]	567.11	28.5	1	9	9	27	46.6445
P63005	Platelet-activating factor acetylhydrolase IB subunit alpha OS=Mus musculus GN=Pafah1b1 PE=1 SV=2 - [LIS1_MOUSE]	566.93	36.34	1	12	12	32	46.6401
P26039	Talin-1 OS=Mus musculus GN=Tln1 PE=1 SV=2 - [TLN1_MOUSE]	565.05	6.61	1	8	10	13	269.653
Q64332	Synapsin-2 OS=Mus musculus GN=Syn2 PE=1 SV=2 - [SYN2_MOUSE]	564.85	29.35	1	8	10	50	63.3327
O88809	Neuronal migration protein doublecortin OS=Mus musculus GN=Dcx PE=1 SV=1 - [DCX_MOUSE]	556.44	30.6	1	8	10	24	40.5874
Q8BTM8	Filamin-A OS=Mus musculus GN=Flna PE=1 SV=5 - [FLNA_MOUSE]	555.3	7.67	1	13	13	21	281.046
P62821	Ras-related protein Rab-1A OS=Mus musculus GN=Rab1A PE=1 SV=3 - [RAB1A_MOUSE]	551.59	48.78	2	5	11	48	22.6634
P63328	Serine/threonine-protein phosphatase 2B catalytic subunit alpha isoform OS=Mus musculus GN=Ppp3ca PE=1 SV=1 - [PP2BA_MOUSE]	551.39	24.57	2	11	13	35	58.6063
P11627	Neural cell adhesion molecule L1 OS=Mus musculus GN=L1cam PE=1 SV=1 - [L1CAM_MOUSE]	548.11	10.79	1	12	12	39	140.881
P42932	T-complex protein 1 subunit theta OS=Mus musculus GN=Cct8 PE=1 SV=3 - [TCPQ_MOUSE]	547.73	24.82	1	12	12	26	59.5175
P35486	Pyruvate dehydrogenase E1 component subunit alpha, somatic form, mitochondrial OS=Mus musculus GN=Pdha1 PE=1 SV=1 - [ODPA_MOUSE]	545.59	23.85	2	11	11	55	43.2036
P51660	Peroxisomal multifunctional enzyme type 2 OS=Mus musculus GN=Hsd17b4 PE=1 SV=3 - [DHB4_MOUSE]	544.45	15.1	1	9	9	32	79.432
P80313	T-complex protein 1 subunit eta OS=Mus musculus GN=Cct7 PE=1 SV=1 - [TCPH_MOUSE]	544.42	24.63	1	11	11	21	59.6141
P61982	14-3-3 protein gamma OS=Mus musculus GN=Ywhag PE=1 SV=2 - [1433G_MOUSE]	540.29	31.17	2	6	10	91	28.2849
Q9D1G1	Ras-related protein Rab-1B OS=Mus musculus GN=Rab1b PE=1 SV=1 - [RAB1B_MOUSE]	538.68	53.73	2	6	12	44	22.1732
P70296	Phosphatidylethanolamine-binding protein 1 OS=Mus musculus GN=Pebp1 PE=1 SV=3 - [PEBP1_MOUSE]	536.87	75.4	1	9	9	26	20.8173
P61922	4-aminobutyrate aminotransferase, mitochondrial OS=Mus musculus GN=Abat PE=1 SV=1 - [GABT_MOUSE]	536.54	35.4	1	11	11	30	56.4156
Q91V14	Solute carrier family 12 member 5 OS=Mus musculus GN=Slc12a5 PE=1 SV=2 - [S12A5_MOUSE]	534.73	12.57	4	10	10	24	126.189
Q9EQF6	Dihydropyrimidinase-related protein 5 OS=Mus musculus GN=Dpysl5 PE=1 SV=1 - [DPYL5_MOUSE]	532.12	30.32	1	11	11	44	61.4773
Q9DB20	ATP synthase subunit O, mitochondrial OS=Mus musculus GN=Atp5o PE=1 SV=1 - [ATPO_MOUSE]	531.25	55.4	1	10	10	43	23.3487
P80315	T-complex protein 1 subunit delta OS=Mus musculus GN=Cct4 PE=1 SV=3 - [TCPD_MOUSE]	527.96	23.56	1	12	12	25	58.0297
P23819	Glutamate receptor 2 OS=Mus musculus GN=Gria2 PE=1 SV=3 - [GRIA2_MOUSE]	527.43	13.14	1	8	9	16	98.5991
P48193	Protein 4.1 OS=Mus musculus GN=Epb41 PE=1 SV=2 - [41_MOUSE]	523.86	19.81	1	10	13	24	95.8525
Q6IR34	G-protein-signaling modulator 1 OS=Mus musculus GN=Gpsm1 PE=1 SV=3 - [GPSM1_MOUSE]	523.27	23.18	2	10	10	14	74.3162
Q6PHZ2	Calcium/calmodulin-dependent protein kinase type II subunit delta OS=Mus musculus GN=Camk2d PE=1 SV=1 - [KCC2D_MOUSE]	520.07	24.65	1	6	10	39	56.3336
Q9QZQ1	Afadin OS=Mus musculus GN=Mllt4 PE=1 SV=3 - [AFAD_MOUSE]	519.08	6.04	1	8	8	13	206.371
P63011	Ras-related protein Rab-3A OS=Mus musculus GN=Rab3a PE=1 SV=1 - [RAB3A_MOUSE]	517.49	45	4	6	10	76	24.9541
P26645	Myristoylated alanine-rich C-kinase substrate OS=Mus musculus GN=Marcks PE=1 SV=2 - [MARCS_MOUSE]	516.61	36.25	1	8	8	34	29.6438
Q91ZA3	Propionyl-CoA carboxylase alpha chain, mitochondrial OS=Mus musculus GN=Pcca PE=1 SV=2 - [PCCA_MOUSE]	514.12	23.76	1	11	11	20	79.8711
Q11011	Puromycin-sensitive aminopeptidase OS=Mus musculus GN=Npepps PE=1 SV=2 - [PSA_MOUSE]	514.07	12.07	1	11	11	27	103.26
P48962	ADP/ATP translocase 1 OS=Mus musculus GN=Slc25a4 PE=1 SV=4 - [ADT1_MOUSE]	513.99	31.54	2	6	10	47	32.8831
P62874	Guanine nucleotide-binding protein G(I)/G(S)/G(T) subunit beta-1 OS=Mus musculus GN=Gnb1 PE=1 SV=3 - [GBB1_MOUSE]	513.74	35	2	6	8	32	37.353
Q8K1M6	Dynamin-1-like protein OS=Mus musculus GN=Dnm1l PE=1 SV=2 - [DNM1L_MOUSE]	512.06	16.31	1	9	9	20	82.6065
Q8BHN3	Neutral alpha-glucosidase AB OS=Mus musculus GN=Ganab PE=1 SV=1 - [GANAB_MOUSE]	511.65	16.42	1	11	11	23	106.844
Q60931	Voltage-dependent anion-selective channel protein 3 OS=Mus musculus GN=Vdac3 PE=1 SV=1 - [VDAC3_MOUSE]	510.17	46.29	1	9	9	30	30.7334
Q9JME5	AP-3 complex subunit beta-2 OS=Mus musculus GN=Ap3b2 PE=1 SV=2 - [AP3B2_MOUSE]	509.23	12.94	1	9	10	20	119.118
Q9CQV8	14-3-3 protein beta/alpha OS=Mus musculus GN=Ywhab PE=1 SV=3 - [1433B_MOUSE]	507.37	42.68	2	5	10	130	28.0689
Q8VDD5	Myosin-9 OS=Mus musculus GN=Myh9 PE=1 SV=4 - [MYH9_MOUSE]	506.82	7.65	1	8	12	19	226.232
Q64521	Glycerol-3-phosphate dehydrogenase, mitochondrial OS=Mus musculus GN=Gpd2 PE=1 SV=2 - [GPDM_MOUSE]	506.6	19.67	1	11	11	27	80.9025
Q8K021	Secretory carrier-associated membrane protein 1 OS=Mus musculus GN=Scamp1 PE=1 SV=1 - [SCAM1_MOUSE]	503.18	26.04	1	9	9	36	38.0038
Q61598	Rab GDP dissociation inhibitor beta OS=Mus musculus GN=Gdi2 PE=1 SV=1 - [GDIB_MOUSE]	502.56	33.93	1	10	12	41	50.5047
P62880	Guanine nucleotide-binding protein G(I)/G(S)/G(T) subunit beta-2 OS=Mus musculus GN=Gnb2 PE=1 SV=3 - [GBB2_MOUSE]	502.43	25.59	2	4	7	34	37.3071
P26043	Radixin OS=Mus musculus GN=Rdx PE=1 SV=3 - [RADI_MOUSE]	501.98	21.96	1	9	13	25	68.5003
Q61792	LIM and SH3 domain protein 1 OS=Mus musculus GN=Lasp1 PE=1 SV=1 - [LASP1_MOUSE]	499.97	33.46	1	10	11	38	29.9753
Q9D0K2	Succinyl-CoA:3-ketoacid coenzyme A transferase 1, mitochondrial OS=Mus musculus GN=Oxct1 PE=1 SV=1 - [SCOT1_MOUSE]	498.59	18.46	1	9	9	52	55.953
P47738	Aldehyde dehydrogenase, mitochondrial OS=Mus musculus GN=Aldh2 PE=1 SV=1 - [ALDH2_MOUSE]	494.91	19.08	1	9	9	24	56.5018
Q91YT0	NADH dehydrogenase [ubiquinone] flavoprotein 1, mitochondrial OS=Mus musculus GN=Ndufv1 PE=1 SV=1 - [NDUV1_MOUSE]	493.51	31.9	1	11	11	24	50.8017
Q76MZ3	Serine/threonine-protein phosphatase 2A 65 kDa regulatory subunit A alpha isoform OS=Mus musculus GN=Ppp2r1a PE=1 SV=3 - [2AAA_MOUSE]	493.43	25.64	1	9	11	36	65.2809
Q9Z2H5	Band 4.1-like protein 1 OS=Mus musculus GN=Epb41l1 PE=1 SV=2 - [E41L1_MOUSE]	492.78	15.7	1	9	11	32	98.254
P14685	26S proteasome non-ATPase regulatory subunit 3 OS=Mus musculus GN=Psmd3 PE=1 SV=3 - [PSMD3_MOUSE]	491.85	20.94	1	9	9	17	60.6803
Q80TB8	Synaptic vesicle membrane protein VAT-1 homolog-like OS=Mus musculus GN=Vat1l PE=2 SV=2 - [VAT1L_MOUSE]	491.1	24.46	1	9	9	27	45.7881
O35927	Catenin delta-2 OS=Mus musculus GN=Ctnnd2 PE=1 SV=1 - [CTND2_MOUSE]	490.89	8.58	1	8	8	21	134.916
Q921G7	Electron transfer flavoprotein-ubiquinone oxidoreductase, mitochondrial OS=Mus musculus GN=Etfdh PE=1 SV=1 - [ETFD_MOUSE]	488	25.65	1	11	11	20	68.0476
Q99PL5	Ribosome-binding protein 1 OS=Mus musculus GN=Rrbp1 PE=1 SV=2 - [RRBP1_MOUSE]	487.51	6.48	1	9	9	16	172.776
Q8JZP2	Synapsin-3 OS=Mus musculus GN=Syn3 PE=1 SV=2 - [SYN3_MOUSE]	487.23	26.77	1	10	10	19	63.2748
Q9CPV4	Glyoxalase domain-containing protein 4 OS=Mus musculus GN=Glod4 PE=1 SV=1 - [GLOD4_MOUSE]	487.2	36.91	1	8	8	20	33.2955
Q6WVG3	BTB/POZ domain-containing protein KCTD12 OS=Mus musculus GN=Kctd12 PE=1 SV=1 - [KCD12_MOUSE]	487.07	26.91	2	9	9	35	35.8698
P80317	T-complex protein 1 subunit zeta OS=Mus musculus GN=Cct6a PE=1 SV=3 - [TCPZ_MOUSE]	486.42	22.41	2	9	9	27	57.9677
Q99KJ8	Dynactin subunit 2 OS=Mus musculus GN=Dctn2 PE=1 SV=3 - [DCTN2_MOUSE]	484.89	35.82	1	8	8	22	44.0897
Q8BZ98	Dynamin-3 OS=Mus musculus GN=Dnm3 PE=1 SV=1 - [DYN3_MOUSE]	483.99	15.99	1	7	11	20	97.1296
P05201	Aspartate aminotransferase, cytoplasmic OS=Mus musculus GN=Got1 PE=1 SV=3 - [AATC_MOUSE]	482.97	32.2	1	10	10	21	46.2185
Q91XV3	Brain acid soluble protein 1 OS=Mus musculus GN=Basp1 PE=1 SV=3 - [BASP1_MOUSE]	482.14	57.08	1	7	7	30	22.0736
P06151	L-lactate dehydrogenase A chain OS=Mus musculus GN=Ldha PE=1 SV=3 - [LDHA_MOUSE]	480.19	34.94	2	8	9	21	36.4752
O08532	Voltage-dependent calcium channel subunit alpha-2/delta-1 OS=Mus musculus GN=Cacna2d1 PE=1 SV=1 - [CA2D1_MOUSE]	478.02	12.06	1	10	10	19	124.551
P08551	Neurofilament light polypeptide OS=Mus musculus GN=Nefl PE=1 SV=5 - [NFL_MOUSE]	472.43	21.73	1	10	12	22	61.4711
P67778	Prohibitin OS=Mus musculus GN=Phb PE=1 SV=1 - [PHB_MOUSE]	471.13	34.19	1	7	7	19	29.8019
Q9R1Q8	Transgelin-3 OS=Mus musculus GN=Tagln3 PE=1 SV=1 - [TAGL3_MOUSE]	470.38	52.26	1	9	10	19	22.4562
Q9CQQ7	ATP synthase F(0) complex subunit B1, mitochondrial OS=Mus musculus GN=Atp5f1 PE=1 SV=1 - [AT5F1_MOUSE]	470.27	33.2	2	10	10	43	28.9304
P26231	Catenin alpha-1 OS=Mus musculus GN=Ctnna1 PE=1 SV=1 - [CTNA1_MOUSE]	470.16	13.69	1	6	9	14	100.044
P63044	Vesicle-associated membrane protein 2 OS=Mus musculus GN=Vamp2 PE=1 SV=2 - [VAMP2_MOUSE]	468.87	43.1	2	4	6	31	12.6827
Q9D394	Protein RUFY3 OS=Mus musculus GN=Rufy3 PE=1 SV=1 - [RUFY3_MOUSE]	468.61	18.55	3	9	9	18	52.9732
Q8VEM8	Phosphate carrier protein, mitochondrial OS=Mus musculus GN=Slc25a3 PE=1 SV=1 - [MPCP_MOUSE]	467.35	22.69	1	9	9	56	39.6065
Q91WD5	NADH dehydrogenase [ubiquinone] iron-sulfur protein 2, mitochondrial OS=Mus musculus GN=Ndufs2 PE=1 SV=1 - [NDUS2_MOUSE]	466.8	27.65	1	10	10	44	52.5917
P63318	Protein kinase C gamma type OS=Mus musculus GN=Prkcg PE=1 SV=1 - [KPCG_MOUSE]	465.5	18.94	1	9	10	26	78.3071
P60335	Poly(rC)-binding protein 1 OS=Mus musculus GN=Pcbp1 PE=1 SV=1 - [PCBP1_MOUSE]	464.7	35.67	2	5	7	20	37.4739
P05202	Aspartate aminotransferase, mitochondrial OS=Mus musculus GN=Got2 PE=1 SV=1 - [AATM_MOUSE]	464.6	33.49	1	9	9	30	47.3812
O70318	Band 4.1-like protein 2 OS=Mus musculus GN=Epb41l2 PE=1 SV=2 - [E41L2_MOUSE]	464.32	12.75	1	8	9	15	109.873
P21279	Guanine nucleotide-binding protein G(q) subunit alpha OS=Mus musculus GN=Gnaq PE=1 SV=4 - [GNAQ_MOUSE]	463.97	30.64	6	9	10	34	42.1313
Q9R0P9	Ubiquitin carboxyl-terminal hydrolase isozyme L1 OS=Mus musculus GN=Uchl1 PE=1 SV=1 - [UCHL1_MOUSE]	462.33	44.39	1	9	9	66	24.8224
Q60598	Src substrate cortactin OS=Mus musculus GN=Cttn PE=1 SV=2 - [SRC8_MOUSE]	461.33	18.68	1	9	9	13	61.2124
Q9DCW4	Electron transfer flavoprotein subunit beta OS=Mus musculus GN=Etfb PE=1 SV=3 - [ETFB_MOUSE]	460.44	38.04	1	7	7	21	27.606
P80318	T-complex protein 1 subunit gamma OS=Mus musculus GN=Cct3 PE=1 SV=1 - [TCPG_MOUSE]	459.98	25.69	1	12	12	24	60.5914
Q8BWF0	Succinate-semialdehyde dehydrogenase, mitochondrial OS=Mus musculus GN=Aldh5a1 PE=1 SV=1 - [SSDH_MOUSE]	458.49	19.5	1	8	8	25	55.9328
Q8BFR5	Elongation factor Tu, mitochondrial OS=Mus musculus GN=Tufm PE=1 SV=1 - [EFTU_MOUSE]	458.35	28.32	1	10	10	20	49.477
Q91XM9	Disks large homolog 2 OS=Mus musculus GN=Dlg2 PE=1 SV=2 - [DLG2_MOUSE]	456.62	21.24	1	10	12	15	94.8212
Q91VR2	ATP synthase subunit gamma, mitochondrial OS=Mus musculus GN=Atp5c1 PE=1 SV=1 - [ATPG_MOUSE]	452.7	25.5	1	8	8	31	32.8651
Q64518	Sarcoplasmic/endoplasmic reticulum calcium ATPase 3 OS=Mus musculus GN=Atp2a3 PE=2 SV=3 - [AT2A3_MOUSE]	452.33	11.66	1	3	8	20	113.565
P54763	Ephrin type-B receptor 2 OS=Mus musculus GN=Ephb2 PE=1 SV=3 - [EPHB2_MOUSE]	451.42	7.91	1	5	6	10	109.828
Q99LX0	Protein DJ-1 OS=Mus musculus GN=Park7 PE=1 SV=1 - [PARK7_MOUSE]	449	61.9	1	8	8	33	20.0084
O35129	Prohibitin-2 OS=Mus musculus GN=Phb2 PE=1 SV=1 - [PHB2_MOUSE]	446.53	31.1	1	8	8	22	33.2759
P56564	Excitatory amino acid transporter 1 OS=Mus musculus GN=Slc1a3 PE=1 SV=2 - [EAA1_MOUSE]	445.39	15.47	1	4	5	22	59.5837
P14211	Calreticulin OS=Mus musculus GN=Calr PE=1 SV=1 - [CALR_MOUSE]	442.1	31.49	1	10	10	39	47.9649
Q9Z1B3	1-phosphatidylinositol 4,5-bisphosphate phosphodiesterase beta-1 OS=Mus musculus GN=Plcb1 PE=2 SV=2 - [PLCB1_MOUSE]	441.73	10.53	1	11	11	17	138.309
A2AN08	E3 ubiquitin-protein ligase UBR4 OS=Mus musculus GN=Ubr4 PE=1 SV=1 - [UBR4_MOUSE]	440.05	2.72	1	10	10	12	571.927
P19246	Neurofilament heavy polypeptide OS=Mus musculus GN=Nefh PE=1 SV=3 - [NFH_MOUSE]	439.17	8.9	2	8	9	12	116.924
P10852	4F2 cell-surface antigen heavy chain OS=Mus musculus GN=Slc3a2 PE=1 SV=1 - [4F2_MOUSE]	438.09	16.92	1	7	7	19	58.3003
P47708	Rabphilin-3A OS=Mus musculus GN=Rph3a PE=1 SV=2 - [RP3A_MOUSE]	437.87	21	1	9	9	19	75.4417
Q99JY9	Actin-related protein 3 OS=Mus musculus GN=Actr3 PE=1 SV=3 - [ARP3_MOUSE]	435.35	25.84	2	10	10	24	47.327
Q9CRB9	Coiled-coil-helix-coiled-coil-helix domain-containing protein 3, mitochondrial OS=Mus musculus GN=Chchd3 PE=1 SV=1 - [CHCH3_MOUSE]	435.03	29.07	1	8	8	20	26.3182
Q8K0T0	Reticulon-1 OS=Mus musculus GN=Rtn1 PE=1 SV=1 - [RTN1_MOUSE]	434.25	18.21	1	10	10	21	83.5206
Q61315	Adenomatous polyposis coli protein OS=Mus musculus GN=Apc PE=1 SV=1 - [APC_MOUSE]	433.52	3.51	1	8	8	8	310.899
Q61171	Peroxiredoxin-2 OS=Mus musculus GN=Prdx2 PE=1 SV=3 - [PRDX2_MOUSE]	432.43	33.33	1	6	6	25	21.7651
P08553	Neurofilament medium polypeptide OS=Mus musculus GN=Nefm PE=1 SV=4 - [NFM_MOUSE]	431.33	10.85	1	6	10	30	95.8586
P57776	Elongation factor 1-delta OS=Mus musculus GN=Eef1d PE=1 SV=3 - [EF1D_MOUSE]	430.24	27.05	1	6	6	14	31.2739
Q9D6R2	Isocitrate dehydrogenase [NAD] subunit alpha, mitochondrial OS=Mus musculus GN=Idh3a PE=1 SV=1 - [IDH3A_MOUSE]	427.51	22.13	1	9	9	27	39.6131
Q62417	Sorbin and SH3 domain-containing protein 1 OS=Mus musculus GN=Sorbs1 PE=1 SV=2 - [SRBS1_MOUSE]	427.4	8.37	1	7	7	9	142.982
P60843	Eukaryotic initiation factor 4A-I OS=Mus musculus GN=Eif4a1 PE=1 SV=1 - [IF4A1_MOUSE]	425.92	26.35	2	4	8	22	46.1246
Q64433	10 kDa heat shock protein, mitochondrial OS=Mus musculus GN=Hspe1 PE=1 SV=2 - [CH10_MOUSE]	425.85	72.55	1	9	9	40	10.9559
O88342	WD repeat-containing protein 1 OS=Mus musculus GN=Wdr1 PE=1 SV=3 - [WDR1_MOUSE]	425.2	18.15	1	10	10	26	66.365
Q6A065	Centrosomal protein of 170 kDa OS=Mus musculus GN=Cep170 PE=1 SV=2 - [CE170_MOUSE]	424.42	7.68	1	9	9	14	174.944
Q61166	Microtubule-associated protein RP/EB family member 1 OS=Mus musculus GN=Mapre1 PE=1 SV=3 - [MARE1_MOUSE]	424.32	46.64	1	8	8	28	29.9972
Q91WC3	Long-chain-fatty-acid--CoA ligase 6 OS=Mus musculus GN=Acsl6 PE=2 SV=1 - [ACSL6_MOUSE]	424.31	13.49	1	8	8	18	77.9672
Q9DCX2	ATP synthase subunit d, mitochondrial OS=Mus musculus GN=Atp5h PE=1 SV=3 - [ATP5H_MOUSE]	422.63	53.42	1	8	8	48	18.7376
Q8BMK4	Cytoskeleton-associated protein 4 OS=Mus musculus GN=Ckap4 PE=1 SV=2 - [CKAP4_MOUSE]	421.12	21.39	1	10	10	18	63.6536
P62631	Elongation factor 1-alpha 2 OS=Mus musculus GN=Eef1a2 PE=1 SV=1 - [EF1A2_MOUSE]	421.07	33.69	1	9	11	19	50.4223
Q02248	Catenin beta-1 OS=Mus musculus GN=Ctnnb1 PE=1 SV=1 - [CTNB1_MOUSE]	420.83	12.55	1	6	6	12	85.4162
Q61699	Heat shock protein 105 kDa OS=Mus musculus GN=Hsph1 PE=1 SV=2 - [HS105_MOUSE]	420.14	13.75	1	9	10	19	96.3464
O88643	Serine/threonine-protein kinase PAK 1 OS=Mus musculus GN=Pak1 PE=1 SV=1 - [PAK1_MOUSE]	418.74	17.61	1	8	9	17	60.6987
P19783	Cytochrome c oxidase subunit 4 isoform 1, mitochondrial OS=Mus musculus GN=Cox4i1 PE=1 SV=2 - [COX41_MOUSE]	416.89	41.42	1	8	8	103	19.5179
P15105	Glutamine synthetase OS=Mus musculus GN=Glul PE=1 SV=6 - [GLNA_MOUSE]	415.25	22.25	1	8	8	28	42.0923
Q5RJI5	Serine/threonine-protein kinase BRSK1 OS=Mus musculus GN=Brsk1 PE=1 SV=1 - [BRSK1_MOUSE]	413.72	13.88	1	6	8	11	85.1018
O08709	Peroxiredoxin-6 OS=Mus musculus GN=Prdx6 PE=1 SV=3 - [PRDX6_MOUSE]	412.47	48.21	1	8	8	23	24.855
Q91V41	Ras-related protein Rab-14 OS=Mus musculus GN=Rab14 PE=1 SV=3 - [RAB14_MOUSE]	412.45	48.84	4	6	8	41	23.8819
P08228	Superoxide dismutase [Cu-Zn] OS=Mus musculus GN=Sod1 PE=1 SV=2 - [SODC_MOUSE]	411.45	36.36	1	6	6	20	15.9328
Q99L47	Hsc70-interacting protein OS=Mus musculus GN=St13 PE=1 SV=1 - [F10A1_MOUSE]	409.72	18.33	1	7	7	20	41.6295
P70398	Probable ubiquitin carboxyl-terminal hydrolase FAF-X OS=Mus musculus GN=Usp9x PE=1 SV=2 - [USP9X_MOUSE]	409.01	3.52	1	7	7	11	290.526
Q8K3H0	DCC-interacting protein 13-alpha OS=Mus musculus GN=Appl1 PE=1 SV=1 - [DP13A_MOUSE]	407.69	15.28	1	7	7	14	79.2784
P28271	Cytoplasmic aconitate hydratase OS=Mus musculus GN=Aco1 PE=1 SV=3 - [ACOC_MOUSE]	406.86	16.54	1	11	11	19	98.0635
Q05816	Fatty acid-binding protein, epidermal OS=Mus musculus GN=Fabp5 PE=1 SV=3 - [FABP5_MOUSE]	405.94	54.81	1	6	6	64	15.1274
P18760	Cofilin-1 OS=Mus musculus GN=Cfl1 PE=1 SV=3 - [COF1_MOUSE]	405.85	55.42	1	5	7	74	18.5477
D3YZU1	SH3 and multiple ankyrin repeat domains protein 1 OS=Mus musculus GN=Shank1 PE=1 SV=1 - [SHAN1_MOUSE]	405.76	7.38	1	8	8	20	226.178
Q99JP6	Homer protein homolog 3 OS=Mus musculus GN=Homer3 PE=1 SV=2 - [HOME3_MOUSE]	403.46	20.22	1	8	8	20	39.6701
O08539	Myc box-dependent-interacting protein 1 OS=Mus musculus GN=Bin1 PE=1 SV=1 - [BIN1_MOUSE]	403.21	16.67	2	7	9	20	64.4302
P47757	F-actin-capping protein subunit beta OS=Mus musculus GN=Capzb PE=1 SV=3 - [CAPZB_MOUSE]	402.7	32.13	1	9	9	26	31.3258
Q99PJ0	Neurotrimin OS=Mus musculus GN=Ntm PE=2 SV=2 - [NTRI_MOUSE]	400.76	24.13	1	8	8	25	37.9605
P62334	26S protease regulatory subunit 10B OS=Mus musculus GN=Psmc6 PE=1 SV=1 - [PRS10_MOUSE]	400.62	26.22	1	9	9	14	44.1451
Q8C1B7	Septin-11 OS=Mus musculus GN=Sept11 PE=1 SV=4 - [SEP11_MOUSE]	399.82	22.27	1	7	8	20	49.6633
O08795	Glucosidase 2 subunit beta OS=Mus musculus GN=Prkcsh PE=1 SV=1 - [GLU2B_MOUSE]	398.76	12.86	1	8	8	15	58.7558
Q6PDS3	Sterile alpha and TIR motif-containing protein 1 OS=Mus musculus GN=Sarm1 PE=1 SV=1 - [SARM1_MOUSE]	398.35	15.75	1	8	8	12	79.5562
Q08509	Epidermal growth factor receptor kinase substrate 8 OS=Mus musculus GN=Eps8 PE=1 SV=2 - [EPS8_MOUSE]	396.67	11.08	1	7	7	10	91.6802
P28663	Beta-soluble NSF attachment protein OS=Mus musculus GN=Napb PE=1 SV=2 - [SNAB_MOUSE]	395.77	32.89	1	7	8	16	33.5355
P46471	26S protease regulatory subunit 7 OS=Mus musculus GN=Psmc2 PE=1 SV=5 - [PRS7_MOUSE]	395.38	19.63	1	8	8	15	48.6171
P62983	Ubiquitin-40S ribosomal protein S27a OS=Mus musculus GN=Rps27a PE=1 SV=2 - [RS27A_MOUSE]	392.09	57.05	4	8	8	37	17.9395
Q8R001	Microtubule-associated protein RP/EB family member 2 OS=Mus musculus GN=Mapre2 PE=1 SV=1 - [MARE2_MOUSE]	391.96	47.24	1	8	9	18	36.9231
P54071	Isocitrate dehydrogenase [NADP], mitochondrial OS=Mus musculus GN=Idh2 PE=1 SV=3 - [IDHP_MOUSE]	391.55	25	1	9	9	24	50.8739
P10630	Eukaryotic initiation factor 4A-II OS=Mus musculus GN=Eif4a2 PE=2 SV=2 - [IF4A2_MOUSE]	389.57	19.41	2	2	6	17	46.3728
Q921M7	Protein FAM49B OS=Mus musculus GN=Fam49b PE=2 SV=1 - [FA49B_MOUSE]	386.86	24.38	1	6	6	11	36.7527
Q60930	Voltage-dependent anion-selective channel protein 2 OS=Mus musculus GN=Vdac2 PE=1 SV=2 - [VDAC2_MOUSE]	386.73	29.83	1	6	6	28	31.7126
P26041	Moesin OS=Mus musculus GN=Msn PE=1 SV=3 - [MOES_MOUSE]	386.61	22.01	1	8	11	18	67.7249
Q6PDL0	Cytoplasmic dynein 1 light intermediate chain 2 OS=Mus musculus GN=Dync1li2 PE=1 SV=2 - [DC1L2_MOUSE]	386.37	15.24	1	7	7	12	54.1846
P39688	Tyrosine-protein kinase Fyn OS=Mus musculus GN=Fyn PE=1 SV=4 - [FYN_MOUSE]	385.39	19.55	3	7	9	12	60.6363
Q8BH95	Enoyl-CoA hydratase, mitochondrial OS=Mus musculus GN=Echs1 PE=1 SV=1 - [ECHM_MOUSE]	383.61	31.03	1	7	7	22	31.4542
Q9DC69	NADH dehydrogenase [ubiquinone] 1 alpha subcomplex subunit 9, mitochondrial OS=Mus musculus GN=Ndufa9 PE=1 SV=2 - [NDUA9_MOUSE]	382.72	22.81	1	7	7	20	42.4984
Q99LD8	N(G),N(G)-dimethylarginine dimethylaminohydrolase 2 OS=Mus musculus GN=Ddah2 PE=1 SV=1 - [DDAH2_MOUSE]	380.91	37.19	1	7	7	26	29.6273
Q9D6J6	NADH dehydrogenase [ubiquinone] flavoprotein 2, mitochondrial OS=Mus musculus GN=Ndufv2 PE=1 SV=2 - [NDUV2_MOUSE]	380.72	26.21	1	6	6	24	27.2679
Q6P9K8	Caskin-1 OS=Mus musculus GN=Caskin1 PE=1 SV=2 - [CSKI1_MOUSE]	380.64	9.71	1	8	8	12	150.403
P62823	Ras-related protein Rab-3C OS=Mus musculus GN=Rab3c PE=1 SV=1 - [RAB3C_MOUSE]	379.68	25.11	4	3	6	31	25.8556
D3Z7P3	Glutaminase kidney isoform, mitochondrial OS=Mus musculus GN=Gls PE=1 SV=1 - [GLSK_MOUSE]	377.99	19.58	1	9	9	15	73.9162
B2RSH2	Guanine nucleotide-binding protein G(i) subunit alpha-1 OS=Mus musculus GN=Gnai1 PE=2 SV=1 - [GNAI1_MOUSE]	377.62	24.01	2	4	8	22	40.3352
P50518	V-type proton ATPase subunit E 1 OS=Mus musculus GN=Atp6v1e1 PE=1 SV=2 - [VATE1_MOUSE]	376.97	23.89	2	7	7	25	26.1408
P35564	Calnexin OS=Mus musculus GN=Canx PE=1 SV=1 - [CALX_MOUSE]	376.1	15.23	1	7	7	49	67.2357
O55042	Alpha-synuclein OS=Mus musculus GN=Snca PE=1 SV=2 - [SYUA_MOUSE]	375.44	54.29	1	5	7	22	14.4762
Q62419	Endophilin-A2 OS=Mus musculus GN=Sh3gl1 PE=1 SV=1 - [SH3G1_MOUSE]	375.35	22.55	1	3	8	25	41.4922
Q6PHS9	Voltage-dependent calcium channel subunit alpha-2/delta-2 OS=Mus musculus GN=Cacna2d2 PE=1 SV=1 - [CA2D2_MOUSE]	375.09	10.4	1	8	8	13	130.303
P08752	Guanine nucleotide-binding protein G(i) subunit alpha-2 OS=Mus musculus GN=Gnai2 PE=1 SV=5 - [GNAI2_MOUSE]	374.6	31.83	2	5	9	24	40.463
Q9D0M3	Cytochrome c1, heme protein, mitochondrial OS=Mus musculus GN=Cyc1 PE=1 SV=1 - [CY1_MOUSE]	374.05	35.69	1	7	7	38	35.3049
P51150	Ras-related protein Rab-7a OS=Mus musculus GN=Rab7a PE=1 SV=2 - [RAB7A_MOUSE]	373.85	41.06	2	7	7	14	23.4748
Q9Z218	Dipeptidyl aminopeptidase-like protein 6 OS=Mus musculus GN=Dpp6 PE=1 SV=1 - [DPP6_MOUSE]	373.53	11.07	1	7	7	19	91.2031
P14094	Sodium/potassium-transporting ATPase subunit beta-1 OS=Mus musculus GN=Atp1b1 PE=1 SV=1 - [AT1B1_MOUSE]	373.32	22.7	1	8	8	33	35.172
Q9DC07	LIM zinc-binding domain-containing Nebulette OS=Mus musculus GN=Nebl PE=2 SV=1 - [LNEBL_MOUSE]	373.28	30.37	1	7	8	16	31.0931
Q9R1V6	Disintegrin and metalloproteinase domain-containing protein 22 OS=Mus musculus GN=Adam22 PE=1 SV=2 - [ADA22_MOUSE]	373	13.05	1	9	9	12	99.6507
Q64487	Receptor-type tyrosine-protein phosphatase delta OS=Mus musculus GN=Ptprd PE=1 SV=3 - [PTPRD_MOUSE]	372.85	6.33	2	6	8	10	214.274
Q80TJ1	Calcium-dependent secretion activator 1 OS=Mus musculus GN=Cadps PE=1 SV=3 - [CAPS1_MOUSE]	372.34	10.33	1	8	9	12	153.016
Q8BGT8	Phytanoyl-CoA hydroxylase-interacting protein-like OS=Mus musculus GN=Phyhipl PE=1 SV=1 - [PHIPL_MOUSE]	371.65	20.8	1	6	6	12	42.3139
P68404	Protein kinase C beta type OS=Mus musculus GN=Prkcb PE=1 SV=4 - [KPCB_MOUSE]	371.26	15.65	1	11	12	22	76.701
Q9QUR6	Prolyl endopeptidase OS=Mus musculus GN=Prep PE=2 SV=1 - [PPCE_MOUSE]	369.21	13.94	1	7	7	11	80.6999
Q9CZU6	Citrate synthase, mitochondrial OS=Mus musculus GN=Cs PE=1 SV=1 - [CISY_MOUSE]	368.65	15.3	1	7	7	34	51.7034
Q80Y17	Lethal(2) giant larvae protein homolog 1 OS=Mus musculus GN=Llgl1 PE=1 SV=1 - [L2GL1_MOUSE]	368.38	12.45	1	8	8	16	112.547
Q9Z1Z2	Serine-threonine kinase receptor-associated protein OS=Mus musculus GN=Strap PE=1 SV=2 - [STRAP_MOUSE]	367.91	30	1	7	7	16	38.418
Q9Z0J4	Nitric oxide synthase, brain OS=Mus musculus GN=Nos1 PE=1 SV=1 - [NOS1_MOUSE]	367.74	6.93	1	7	7	16	160.371
P31786	Acyl-CoA-binding protein OS=Mus musculus GN=Dbi PE=1 SV=2 - [ACBP_MOUSE]	367.58	64.37	1	6	6	51	9.99414
P14231	Sodium/potassium-transporting ATPase subunit beta-2 OS=Mus musculus GN=Atp1b2 PE=1 SV=2 - [AT1B2_MOUSE]	367.37	23.1	1	5	5	21	33.3225
Q91ZZ3	Beta-synuclein OS=Mus musculus GN=Sncb PE=1 SV=1 - [SYUB_MOUSE]	367.37	47.37	1	4	6	23	14.0429
Q9WUA3	ATP-dependent 6-phosphofructokinase, platelet type OS=Mus musculus GN=Pfkp PE=1 SV=1 - [PFKAP_MOUSE]	366.67	11.73	1	5	7	15	85.4003
Q99JB2	Stomatin-like protein 2, mitochondrial OS=Mus musculus GN=Stoml2 PE=1 SV=1 - [STML2_MOUSE]	366.62	24.36	1	5	5	10	38.3612
O88685	26S protease regulatory subunit 6A OS=Mus musculus GN=Psmc3 PE=1 SV=2 - [PRS6A_MOUSE]	365.59	21.72	1	7	7	11	49.5176
Q9D051	Pyruvate dehydrogenase E1 component subunit beta, mitochondrial OS=Mus musculus GN=Pdhb PE=1 SV=1 - [ODPB_MOUSE]	364.59	22.56	1	6	6	44	38.912
Q9DCT2	NADH dehydrogenase [ubiquinone] iron-sulfur protein 3, mitochondrial OS=Mus musculus GN=Ndufs3 PE=1 SV=2 - [NDUS3_MOUSE]	364.11	30.8	1	7	7	20	30.1305
Q9WVK4	EH domain-containing protein 1 OS=Mus musculus GN=Ehd1 PE=1 SV=1 - [EHD1_MOUSE]	363.73	22.85	1	7	8	17	60.5646
Q91Z67	SLIT-ROBO Rho GTPase-activating protein 2 OS=Mus musculus GN=Srgap2 PE=1 SV=2 - [SRGP2_MOUSE]	363.14	6.63	2	6	6	12	120.723
P70168	Importin subunit beta-1 OS=Mus musculus GN=Kpnb1 PE=1 SV=2 - [IMB1_MOUSE]	363	12.1	1	8	8	17	97.1221
Q99LC5	Electron transfer flavoprotein subunit alpha, mitochondrial OS=Mus musculus GN=Etfa PE=1 SV=2 - [ETFA_MOUSE]	362.41	30.33	1	7	7	17	34.9875
P60766	Cell division control protein 42 homolog OS=Mus musculus GN=Cdc42 PE=1 SV=2 - [CDC42_MOUSE]	359.27	33.51	3	6	7	39	21.245
Q8R464	Cell adhesion molecule 4 OS=Mus musculus GN=Cadm4 PE=1 SV=1 - [CADM4_MOUSE]	358.69	31.44	1	8	8	18	42.6968
Q9Z0X1	Apoptosis-inducing factor 1, mitochondrial OS=Mus musculus GN=Aifm1 PE=1 SV=1 - [AIFM1_MOUSE]	356.34	14.38	1	7	7	16	66.7238
Q2PFD7	PH and SEC7 domain-containing protein 3 OS=Mus musculus GN=Psd3 PE=1 SV=2 - [PSD3_MOUSE]	356.22	8.58	1	10	10	20	114.651
Q6R891	Neurabin-2 OS=Mus musculus GN=Ppp1r9b PE=1 SV=1 - [NEB2_MOUSE]	355.73	13.71	3	9	9	15	89.4657
Q71LX4	Talin-2 OS=Mus musculus GN=Tln2 PE=1 SV=3 - [TLN2_MOUSE]	355.59	5.31	1	6	8	12	253.462
O88910	MAGUK p55 subfamily member 3 OS=Mus musculus GN=Mpp3 PE=1 SV=2 - [MPP3_MOUSE]	355.47	17.96	1	8	8	23	64.3609
Q8CGY8	UDP-N-acetylglucosamine--peptide N-acetylglucosaminyltransferase 110 kDa subunit OS=Mus musculus GN=Ogt PE=1 SV=2 - [OGT1_MOUSE]	355.35	12.62	1	9	9	12	116.877
Q9D172	ES1 protein homolog, mitochondrial OS=Mus musculus GN=D10Jhu81e PE=1 SV=1 - [ES1_MOUSE]	355.32	39.1	1	7	7	18	28.0728
P51174	Long-chain specific acyl-CoA dehydrogenase, mitochondrial OS=Mus musculus GN=Acadl PE=1 SV=2 - [ACADL_MOUSE]	354.78	20.93	1	7	7	16	47.8775
Q8R1Q8	Cytoplasmic dynein 1 light intermediate chain 1 OS=Mus musculus GN=Dync1li1 PE=1 SV=1 - [DC1L1_MOUSE]	354.52	20.46	1	8	8	18	56.5791
Q9JIS5	Synaptic vesicle glycoprotein 2A OS=Mus musculus GN=Sv2a PE=1 SV=1 - [SV2A_MOUSE]	354.5	10.65	1	7	7	25	82.5939
P21107	Tropomyosin alpha-3 chain OS=Mus musculus GN=Tpm3 PE=1 SV=3 - [TPM3_MOUSE]	354.28	36.49	2	4	8	15	32.9738
Q9D7B6	Isobutyryl-CoA dehydrogenase, mitochondrial OS=Mus musculus GN=Acad8 PE=1 SV=2 - [ACAD8_MOUSE]	353.12	19.13	1	6	6	15	44.9904
Q9D8Y0	EF-hand domain-containing protein D2 OS=Mus musculus GN=Efhd2 PE=1 SV=1 - [EFHD2_MOUSE]	352.86	25.42	1	6	6	10	26.7746
Q99N28	Cell adhesion molecule 3 OS=Mus musculus GN=Cadm3 PE=1 SV=1 - [CADM3_MOUSE]	352.43	29.55	1	9	9	18	42.9375
Q6ZQ38	Cullin-associated NEDD8-dissociated protein 1 OS=Mus musculus GN=Cand1 PE=2 SV=2 - [CAND1_MOUSE]	352.37	8.05	1	7	7	16	136.245
P09671	Superoxide dismutase [Mn], mitochondrial OS=Mus musculus GN=Sod2 PE=1 SV=3 - [SODM_MOUSE]	352.2	41.89	1	8	8	17	24.5875
Q80YN3	Breast carcinoma-amplified sequence 1 homolog OS=Mus musculus GN=Bcas1 PE=2 SV=3 - [BCAS1_MOUSE]	351.61	15.48	1	7	7	16	67.3364
P28660	Nck-associated protein 1 OS=Mus musculus GN=Nckap1 PE=1 SV=2 - [NCKP1_MOUSE]	351.39	8.24	1	9	9	19	128.7
Q6DFV3	Rho GTPase-activating protein 21 OS=Mus musculus GN=Arhgap21 PE=1 SV=1 - [RHG21_MOUSE]	351.03	3.55	1	5	5	6	215.611
P14152	Malate dehydrogenase, cytoplasmic OS=Mus musculus GN=Mdh1 PE=1 SV=3 - [MDHC_MOUSE]	350.89	25.75	1	7	7	20	36.4881
Q9CQC7	NADH dehydrogenase [ubiquinone] 1 beta subcomplex subunit 4 OS=Mus musculus GN=Ndufb4 PE=1 SV=3 - [NDUB4_MOUSE]	350.78	54.26	1	8	8	25	15.072
P40124	Adenylyl cyclase-associated protein 1 OS=Mus musculus GN=Cap1 PE=1 SV=4 - [CAP1_MOUSE]	350.17	18.35	1	6	6	14	51.5324
P34022	Ran-specific GTPase-activating protein OS=Mus musculus GN=Ranbp1 PE=1 SV=2 - [RANG_MOUSE]	348.67	43.35	1	7	7	19	23.5817
Q9Z2Q6	Septin-5 OS=Mus musculus GN=Sept5 PE=1 SV=2 - [SEPT5_MOUSE]	347.58	17.62	2	6	6	26	42.7207
Q8CH77	Neuron navigator 1 OS=Mus musculus GN=Nav1 PE=1 SV=2 - [NAV1_MOUSE]	346.35	5.23	1	7	7	8	202.243
Q9CZ44	NSFL1 cofactor p47 OS=Mus musculus GN=Nsfl1c PE=1 SV=1 - [NSF1C_MOUSE]	346.07	27.03	1	6	6	14	40.6854
Q9R1P4	Proteasome subunit alpha type-1 OS=Mus musculus GN=Psma1 PE=1 SV=1 - [PSA1_MOUSE]	345.53	31.94	1	7	7	16	29.5278
Q9D819	Inorganic pyrophosphatase OS=Mus musculus GN=Ppa1 PE=1 SV=1 - [IPYR_MOUSE]	344.91	23.88	1	6	6	11	32.6462
Q8C0M9	Isoaspartyl peptidase/L-asparaginase OS=Mus musculus GN=Asrgl1 PE=1 SV=1 - [ASGL1_MOUSE]	343.02	25.77	1	5	5	13	33.9284
Q8CAY6	Acetyl-CoA acetyltransferase, cytosolic OS=Mus musculus GN=Acat2 PE=1 SV=2 - [THIC_MOUSE]	343.01	27.2	1	8	8	16	41.2712
Q9CQN1	Heat shock protein 75 kDa, mitochondrial OS=Mus musculus GN=Trap1 PE=1 SV=1 - [TRAP1_MOUSE]	342.02	12.32	1	5	6	16	80.1585
Q922R8	Protein disulfide-isomerase A6 OS=Mus musculus GN=Pdia6 PE=1 SV=3 - [PDIA6_MOUSE]	341.97	23.18	1	7	7	18	48.0703
Q9D6M3	Mitochondrial glutamate carrier 1 OS=Mus musculus GN=Slc25a22 PE=1 SV=1 - [GHC1_MOUSE]	341.42	21.67	1	3	5	16	34.6482
P31324	cAMP-dependent protein kinase type II-beta regulatory subunit OS=Mus musculus GN=Prkar2b PE=1 SV=3 - [KAP3_MOUSE]	340.6	18.51	1	4	6	23	46.138
Q7TQF7	Amphiphysin OS=Mus musculus GN=Amph PE=1 SV=1 - [AMPH_MOUSE]	340.12	14.87	2	6	8	26	74.9672
Q61595	Kinectin OS=Mus musculus GN=Ktn1 PE=2 SV=1 - [KTN1_MOUSE]	339.08	7.61	1	7	7	11	152.498
Q99LC3	NADH dehydrogenase [ubiquinone] 1 alpha subcomplex subunit 10, mitochondrial OS=Mus musculus GN=Ndufa10 PE=1 SV=1 - [NDUAA_MOUSE]	338.6	25.07	1	8	8	16	40.5777
Q8VDM4	26S proteasome non-ATPase regulatory subunit 2 OS=Mus musculus GN=Psmd2 PE=1 SV=1 - [PSMD2_MOUSE]	338.6	10.57	1	6	6	18	100.139
P04370	Myelin basic protein OS=Mus musculus GN=Mbp PE=1 SV=2 - [MBP_MOUSE]	338.59	23.2	1	6	6	47	27.1514
Q3UHJ0	AP2-associated protein kinase 1 OS=Mus musculus GN=Aak1 PE=1 SV=2 - [AAK1_MOUSE]	337.82	10.84	1	6	6	19	103.282
Q7TMK9	Heterogeneous nuclear ribonucleoprotein Q OS=Mus musculus GN=Syncrip PE=1 SV=2 - [HNRPQ_MOUSE]	337.23	13.16	1	8	8	10	69.5896
Q80XN0	D-beta-hydroxybutyrate dehydrogenase, mitochondrial OS=Mus musculus GN=Bdh1 PE=1 SV=2 - [BDH_MOUSE]	337.19	19.53	1	6	6	28	38.2744
Q6NZL0	Protein SOGA3 OS=Mus musculus GN=Soga3 PE=2 SV=2 - [SOGA3_MOUSE]	336.75	10.69	1	8	8	15	103.416
Q91V61	Sideroflexin-3 OS=Mus musculus GN=Sfxn3 PE=1 SV=1 - [SFXN3_MOUSE]	332.94	24.3	1	7	7	20	35.3835
Q61490	CD166 antigen OS=Mus musculus GN=Alcam PE=1 SV=3 - [CD166_MOUSE]	332.85	13.21	1	5	5	7	65.051
Q9EQH3	Vacuolar protein sorting-associated protein 35 OS=Mus musculus GN=Vps35 PE=1 SV=1 - [VPS35_MOUSE]	332.63	11.06	1	7	7	13	91.6548
Q91YR1	Twinfilin-1 OS=Mus musculus GN=Twf1 PE=1 SV=2 - [TWF1_MOUSE]	331.6	13.71	1	4	4	12	40.0545
Q99PT1	Rho GDP-dissociation inhibitor 1 OS=Mus musculus GN=Arhgdia PE=1 SV=3 - [GDIR1_MOUSE]	330.45	40.69	1	6	6	39	23.3928
P39054	Dynamin-2 OS=Mus musculus GN=Dnm2 PE=1 SV=2 - [DYN2_MOUSE]	328.98	10.46	1	4	7	11	98.0841
P12382	ATP-dependent 6-phosphofructokinase, liver type OS=Mus musculus GN=Pfkl PE=1 SV=4 - [PFKAL_MOUSE]	325.79	11.79	1	4	6	13	85.3054
P32020	Non-specific lipid-transfer protein OS=Mus musculus GN=Scp2 PE=1 SV=3 - [NLTP_MOUSE]	325.13	9.51	1	6	6	11	59.0878
Q8C419	Probable G-protein coupled receptor 158 OS=Mus musculus GN=Gpr158 PE=1 SV=2 - [GP158_MOUSE]	324.72	8.17	1	7	7	16	134.341
O88343	Electrogenic sodium bicarbonate cotransporter 1 OS=Mus musculus GN=Slc4a4 PE=1 SV=2 - [S4A4_MOUSE]	324.48	7.88	1	7	7	18	121.406
Q8R366	Immunoglobulin superfamily member 8 OS=Mus musculus GN=Igsf8 PE=1 SV=2 - [IGSF8_MOUSE]	322.09	12.27	1	5	5	13	64.9703
P07724	Serum albumin OS=Mus musculus GN=Alb PE=1 SV=3 - [ALBU_MOUSE]	321.7	14.64	1	7	7	10	68.6477
Q8BH59	Calcium-binding mitochondrial carrier protein Aralar1 OS=Mus musculus GN=Slc25a12 PE=1 SV=1 - [CMC1_MOUSE]	320.62	14.77	1	7	8	28	74.5227
Q78ZA7	Nucleosome assembly protein 1-like 4 OS=Mus musculus GN=Nap1l4 PE=1 SV=1 - [NP1L4_MOUSE]	319.07	17.07	1	4	6	13	42.6529
Q9D0F9	Phosphoglucomutase-1 OS=Mus musculus GN=Pgm1 PE=1 SV=4 - [PGM1_MOUSE]	318.27	17.79	1	7	7	12	61.3796
P12023	Amyloid beta A4 protein OS=Mus musculus GN=App PE=1 SV=3 - [A4_MOUSE]	317.85	10.78	1	5	6	10	86.667
P29341	Polyadenylate-binding protein 1 OS=Mus musculus GN=Pabpc1 PE=1 SV=2 - [PABP1_MOUSE]	317.78	13.21	1	7	7	18	70.6259
P51880	Fatty acid-binding protein, brain OS=Mus musculus GN=Fabp7 PE=1 SV=2 - [FABP7_MOUSE]	317.77	41.67	1	5	5	104	14.8834
P99029	Peroxiredoxin-5, mitochondrial OS=Mus musculus GN=Prdx5 PE=1 SV=2 - [PRDX5_MOUSE]	317.32	31.9	1	6	6	25	21.8835
Q91ZJ5	UTP--glucose-1-phosphate uridylyltransferase OS=Mus musculus GN=Ugp2 PE=2 SV=3 - [UGPA_MOUSE]	316.95	17.32	1	7	7	9	56.9437
Q9ER00	Syntaxin-12 OS=Mus musculus GN=Stx12 PE=1 SV=1 - [STX12_MOUSE]	316.8	35.04	1	8	8	15	31.1759
Q8CGF6	WD repeat-containing protein 47 OS=Mus musculus GN=Wdr47 PE=1 SV=2 - [WDR47_MOUSE]	315.61	9.89	1	6	6	13	102.247
P55096	ATP-binding cassette sub-family D member 3 OS=Mus musculus GN=Abcd3 PE=1 SV=2 - [ABCD3_MOUSE]	315	14.87	1	6	6	12	75.4263
Q78PY7	Staphylococcal nuclease domain-containing protein 1 OS=Mus musculus GN=Snd1 PE=1 SV=1 - [SND1_MOUSE]	313.24	9.23	1	5	5	8	102.025
Q8K411	Presequence protease, mitochondrial OS=Mus musculus GN=Pitrm1 PE=1 SV=1 - [PREP_MOUSE]	312.69	9.56	1	7	7	12	117.297
Q9WU78	Programmed cell death 6-interacting protein OS=Mus musculus GN=Pdcd6ip PE=1 SV=3 - [PDC6I_MOUSE]	312.69	12.77	1	8	8	10	95.9642
P26040	Ezrin OS=Mus musculus GN=Ezr PE=1 SV=3 - [EZRI_MOUSE]	312.69	17.41	1	7	10	20	69.3636
Q9Z0P4	Paralemmin-1 OS=Mus musculus GN=Palm PE=1 SV=1 - [PALM_MOUSE]	311.58	22.19	1	6	6	14	41.5888
Q6IRU5	Clathrin light chain B OS=Mus musculus GN=Cltb PE=1 SV=1 - [CLCB_MOUSE]	311.17	23.58	1	7	7	13	25.1562
P59279	Ras-related protein Rab-2B OS=Mus musculus GN=Rab2b PE=2 SV=1 - [RAB2B_MOUSE]	310.93	36.11	1	2	6	15	24.1831
Q64133	Amine oxidase [flavin-containing] A OS=Mus musculus GN=Maoa PE=1 SV=3 - [AOFA_MOUSE]	310.92	18.06	1	7	7	12	59.5637
F8VPU2	FERM, RhoGEF and pleckstrin domain-containing protein 1 OS=Mus musculus GN=Farp1 PE=1 SV=1 - [FARP1_MOUSE]	310.87	6.58	1	5	5	11	118.801
Q9Z1P6	NADH dehydrogenase [ubiquinone] 1 alpha subcomplex subunit 7 OS=Mus musculus GN=Ndufa7 PE=1 SV=3 - [NDUA7_MOUSE]	310.79	44.25	1	6	6	24	12.5676
Q9JKY5	Huntingtin-interacting protein 1-related protein OS=Mus musculus GN=Hip1r PE=1 SV=2 - [HIP1R_MOUSE]	309.59	7.58	1	6	6	10	119.353
Q80U28	MAP kinase-activating death domain protein OS=Mus musculus GN=Madd PE=1 SV=2 - [MADD_MOUSE]	309.35	7.1	1	8	8	8	175.07
P62242	40S ribosomal protein S8 OS=Mus musculus GN=Rps8 PE=1 SV=2 - [RS8_MOUSE]	309.07	28.85	1	6	6	10	24.1902
O35643	AP-1 complex subunit beta-1 OS=Mus musculus GN=Ap1b1 PE=2 SV=2 - [AP1B1_MOUSE]	308.91	7.1	1	2	6	18	103.869
Q9WUM5	Succinyl-CoA ligase [ADP/GDP-forming] subunit alpha, mitochondrial OS=Mus musculus GN=Suclg1 PE=1 SV=4 - [SUCA_MOUSE]	308.75	24.86	1	7	7	22	36.132
O54774	AP-3 complex subunit delta-1 OS=Mus musculus GN=Ap3d1 PE=1 SV=1 - [AP3D1_MOUSE]	308.12	8.84	1	7	7	16	134.996
Q9CZW5	Mitochondrial import receptor subunit TOM70 OS=Mus musculus GN=Tomm70a PE=1 SV=2 - [TOM70_MOUSE]	308.08	14.73	1	7	7	19	67.5469
Q925N0	Sideroflexin-5 OS=Mus musculus GN=Sfxn5 PE=1 SV=2 - [SFXN5_MOUSE]	307.81	19.3	1	6	6	15	37.3049
P51881	ADP/ATP translocase 2 OS=Mus musculus GN=Slc25a5 PE=1 SV=3 - [ADT2_MOUSE]	307.7	22.15	2	3	7	33	32.9102
P05480	Neuronal proto-oncogene tyrosine-protein kinase Src OS=Mus musculus GN=Src PE=1 SV=4 - [SRC_MOUSE]	306.42	12.57	3	4	5	7	60.6065
O54991	Contactin-associated protein 1 OS=Mus musculus GN=Cntnap1 PE=2 SV=2 - [CNTP1_MOUSE]	305.29	6.14	1	6	6	10	156.212
P35293	Ras-related protein Rab-18 OS=Mus musculus GN=Rab18 PE=2 SV=2 - [RAB18_MOUSE]	305.12	28.16	1	5	5	10	23.0207
Q61553	Fascin OS=Mus musculus GN=Fscn1 PE=1 SV=4 - [FSCN1_MOUSE]	304.69	17.65	1	8	8	22	54.4739
Q99NE5	Regulating synaptic membrane exocytosis protein 1 OS=Mus musculus GN=Rims1 PE=1 SV=2 - [RIMS1_MOUSE]	304.68	7.93	1	7	7	8	163.061
Q8JZK9	Hydroxymethylglutaryl-CoA synthase, cytoplasmic OS=Mus musculus GN=Hmgcs1 PE=1 SV=1 - [HMCS1_MOUSE]	304.46	12.5	2	5	5	11	57.5325
Q9DB41	Mitochondrial glutamate carrier 2 OS=Mus musculus GN=Slc25a18 PE=2 SV=4 - [GHC2_MOUSE]	304.4	17.5	1	3	5	21	34.1438
Q3UHX2	28 kDa heat- and acid-stable phosphoprotein OS=Mus musculus GN=Pdap1 PE=1 SV=1 - [HAP28_MOUSE]	304.35	22.65	1	5	5	8	20.5925
Q8K0C4	Lanosterol 14-alpha demethylase OS=Mus musculus GN=Cyp51a1 PE=2 SV=1 - [CP51A_MOUSE]	303.15	16.3	1	7	7	14	56.7394
P30999	Catenin delta-1 OS=Mus musculus GN=Ctnnd1 PE=1 SV=2 - [CTND1_MOUSE]	302.78	8.74	1	7	7	10	104.86
P54227	Stathmin OS=Mus musculus GN=Stmn1 PE=1 SV=2 - [STMN1_MOUSE]	302.46	32.21	1	3	6	29	17.2639
P63028	Translationally-controlled tumor protein OS=Mus musculus GN=Tpt1 PE=1 SV=1 - [TCTP_MOUSE]	300.94	33.14	1	6	6	14	19.4496
P70441	Na(+)/H(+) exchange regulatory cofactor NHE-RF1 OS=Mus musculus GN=Slc9a3r1 PE=1 SV=3 - [NHRF1_MOUSE]	299.41	23.94	1	7	7	15	38.5765
Q64737	Trifunctional purine biosynthetic protein adenosine-3 OS=Mus musculus GN=Gart PE=2 SV=3 - [PUR2_MOUSE]	299.28	8.81	1	5	5	7	107.436
Q7TPR4	Alpha-actinin-1 OS=Mus musculus GN=Actn1 PE=1 SV=1 - [ACTN1_MOUSE]	299.18	8.3	1	4	6	11	103.004
Q8BVE3	V-type proton ATPase subunit H OS=Mus musculus GN=Atp6v1h PE=1 SV=1 - [VATH_MOUSE]	298.37	9.32	1	4	4	10	55.8191
P46935	E3 ubiquitin-protein ligase NEDD4 OS=Mus musculus GN=Nedd4 PE=1 SV=3 - [NEDD4_MOUSE]	298.03	8.57	1	5	5	9	102.642
Q8BW86	Rho guanine nucleotide exchange factor 33 OS=Mus musculus GN=Arhgef33 PE=2 SV=3 - [ARG33_MOUSE]	296.74	8.59	1	7	7	12	94.6984
Q9DBP5	UMP-CMP kinase OS=Mus musculus GN=Cmpk1 PE=1 SV=1 - [KCY_MOUSE]	296.04	34.69	1	6	6	10	22.1513
Q99J99	3-mercaptopyruvate sulfurtransferase OS=Mus musculus GN=Mpst PE=1 SV=3 - [THTM_MOUSE]	295.74	21.89	1	5	5	12	33.0025
P35980	60S ribosomal protein L18 OS=Mus musculus GN=Rpl18 PE=2 SV=3 - [RL18_MOUSE]	295.33	34.04	1	5	5	15	21.6312
Q9CQA3	Succinate dehydrogenase [ubiquinone] iron-sulfur subunit, mitochondrial OS=Mus musculus GN=Sdhb PE=1 SV=1 - [SDHB_MOUSE]	295	25.53	1	8	8	22	31.7929
P99027	60S acidic ribosomal protein P2 OS=Mus musculus GN=Rplp2 PE=1 SV=3 - [RLA2_MOUSE]	293.69	78.26	1	5	5	16	11.6438
O35609	Secretory carrier-associated membrane protein 3 OS=Mus musculus GN=Scamp3 PE=1 SV=3 - [SCAM3_MOUSE]	293.65	13.47	1	4	4	13	38.4333
Q8C7X2	ER membrane protein complex subunit 1 OS=Mus musculus GN=Emc1 PE=1 SV=1 - [EMC1_MOUSE]	293.4	10.83	1	6	6	10	111.535
Q9JJV2	Profilin-2 OS=Mus musculus GN=Pfn2 PE=1 SV=3 - [PROF2_MOUSE]	293.12	32.14	1	4	4	21	15.0223
Q9R0H0	Peroxisomal acyl-coenzyme A oxidase 1 OS=Mus musculus GN=Acox1 PE=1 SV=5 - [ACOX1_MOUSE]	293.07	17.1	1	8	8	10	74.6013
B2RQC6	CAD protein OS=Mus musculus GN=Cad PE=2 SV=1 - [PYR1_MOUSE]	293.05	4.31	1	6	6	10	243.084
P62196	26S protease regulatory subunit 8 OS=Mus musculus GN=Psmc5 PE=1 SV=1 - [PRS8_MOUSE]	292.87	20.94	1	5	5	7	45.5971
Q9JMH9	Unconventional myosin-XVIIIa OS=Mus musculus GN=Myo18a PE=1 SV=2 - [MY18A_MOUSE]	292.55	4.44	1	8	8	11	232.611
Q9D2G2	Dihydrolipoyllysine-residue succinyltransferase component of 2-oxoglutarate dehydrogenase complex, mitochondrial OS=Mus musculus GN=Dlst PE=1 SV=1 - [ODO2_MOUSE]	292.41	16.96	1	6	6	27	48.9635
B0V2N1	Receptor-type tyrosine-protein phosphatase S OS=Mus musculus GN=Ptprs PE=1 SV=1 - [PTPRS_MOUSE]	291.9	4.3	1	3	5	8	211.771
Q9WTQ5	A-kinase anchor protein 12 OS=Mus musculus GN=Akap12 PE=1 SV=1 - [AKA12_MOUSE]	291.28	6.24	1	7	7	15	180.586
O88448	Kinesin light chain 2 OS=Mus musculus GN=Klc2 PE=1 SV=1 - [KLC2_MOUSE]	291.02	16.53	1	5	6	12	66.6214
P61027	Ras-related protein Rab-10 OS=Mus musculus GN=Rab10 PE=1 SV=1 - [RAB10_MOUSE]	289.01	24	4	4	6	29	22.5266
P61161	Actin-related protein 2 OS=Mus musculus GN=Actr2 PE=1 SV=1 - [ARP2_MOUSE]	287.66	24.87	1	7	7	20	44.7322
Q8VD75	Huntingtin-interacting protein 1 OS=Mus musculus GN=Hip1 PE=1 SV=2 - [HIP1_MOUSE]	287.1	7.58	1	6	6	8	115.13
P46097	Synaptotagmin-2 OS=Mus musculus GN=Syt2 PE=1 SV=1 - [SYT2_MOUSE]	286.89	14.45	2	4	5	14	47.2322
Q7TME0	Lipid phosphate phosphatase-related protein type 4 OS=Mus musculus GN=Lppr4 PE=2 SV=2 - [LPPR4_MOUSE]	286.82	9.79	1	6	6	11	83.238
Q8CDN6	Thioredoxin-like protein 1 OS=Mus musculus GN=Txnl1 PE=2 SV=3 - [TXNL1_MOUSE]	286.79	24.57	1	5	5	11	32.2167
Q9QYF9	Protein NDRG3 OS=Mus musculus GN=Ndrg3 PE=1 SV=1 - [NDRG3_MOUSE]	286.69	20.27	1	7	7	18	41.5285
P28474	Alcohol dehydrogenase class-3 OS=Mus musculus GN=Adh5 PE=1 SV=3 - [ADHX_MOUSE]	285.36	16.84	2	6	6	15	39.5221
Q9CWZ7	Gamma-soluble NSF attachment protein OS=Mus musculus GN=Napg PE=1 SV=1 - [SNAG_MOUSE]	285.27	23.72	1	7	7	23	34.7103
Q6P5E4	UDP-glucose:glycoprotein glucosyltransferase 1 OS=Mus musculus GN=Uggt1 PE=1 SV=4 - [UGGG1_MOUSE]	284.54	4.64	1	4	4	7	176.323
Q8BKZ9	Pyruvate dehydrogenase protein X component, mitochondrial OS=Mus musculus GN=Pdhx PE=1 SV=1 - [ODPX_MOUSE]	282.88	13.57	1	5	5	10	53.9652
P63094	Guanine nucleotide-binding protein G(s) subunit alpha isoforms short OS=Mus musculus GN=Gnas PE=1 SV=1 - [GNAS2_MOUSE]	282.16	17.77	2	6	6	21	45.6349
P35802	Neuronal membrane glycoprotein M6-a OS=Mus musculus GN=Gpm6a PE=1 SV=1 - [GPM6A_MOUSE]	281.67	15.83	1	6	6	29	31.1284
P15532	Nucleoside diphosphate kinase A OS=Mus musculus GN=Nme1 PE=1 SV=1 - [NDKA_MOUSE]	281.43	44.08	1	2	5	38	17.1969
Q9DC51	Guanine nucleotide-binding protein G(k) subunit alpha OS=Mus musculus GN=Gnai3 PE=1 SV=3 - [GNAI3_MOUSE]	278.39	15.54	2	4	7	15	40.5122
P35235	Tyrosine-protein phosphatase non-receptor type 11 OS=Mus musculus GN=Ptpn11 PE=1 SV=2 - [PTN11_MOUSE]	278.34	13.23	1	6	6	8	68.4174
P55821	Stathmin-2 OS=Mus musculus GN=Stmn2 PE=1 SV=1 - [STMN2_MOUSE]	277.9	28.49	1	2	5	20	20.8149
Q9Z2I0	LETM1 and EF-hand domain-containing protein 1, mitochondrial OS=Mus musculus GN=Letm1 PE=2 SV=1 - [LETM1_MOUSE]	277.8	9.76	1	6	6	12	82.9369
P23242	Gap junction alpha-1 protein OS=Mus musculus GN=Gja1 PE=1 SV=2 - [CXA1_MOUSE]	277.49	21.2	1	6	6	12	42.9769
P10649	Glutathione S-transferase Mu 1 OS=Mus musculus GN=Gstm1 PE=1 SV=2 - [GSTM1_MOUSE]	277.45	23.39	3	6	6	10	25.9531
P24369	Peptidyl-prolyl cis-trans isomerase B OS=Mus musculus GN=Ppib PE=1 SV=2 - [PPIB_MOUSE]	276.41	33.8	1	6	6	11	23.6986
P19157	Glutathione S-transferase P 1 OS=Mus musculus GN=Gstp1 PE=1 SV=2 - [GSTP1_MOUSE]	276.26	33.33	2	4	4	14	23.5941
Q8BMF4	Dihydrolipoyllysine-residue acetyltransferase component of pyruvate dehydrogenase complex, mitochondrial OS=Mus musculus GN=Dlat PE=1 SV=2 - [ODP2_MOUSE]	276.12	13.08	1	6	6	10	67.8987
P63213	Guanine nucleotide-binding protein G(I)/G(S)/G(O) subunit gamma-2 OS=Mus musculus GN=Gng2 PE=2 SV=2 - [GBG2_MOUSE]	276.05	64.79	1	6	6	21	7.84503
Q80TZ3	Putative tyrosine-protein phosphatase auxilin OS=Mus musculus GN=Dnajc6 PE=2 SV=2 - [AUXI_MOUSE]	275.47	7.78	1	6	7	12	102.235
Q5SQX6	Cytoplasmic FMR1-interacting protein 2 OS=Mus musculus GN=Cyfip2 PE=1 SV=2 - [CYFP2_MOUSE]	274.73	6.54	1	4	7	17	145.565
Q9Z1G3	V-type proton ATPase subunit C 1 OS=Mus musculus GN=Atp6v1c1 PE=1 SV=4 - [VATC1_MOUSE]	273.31	12.3	1	6	6	17	43.8599
P30416	Peptidyl-prolyl cis-trans isomerase FKBP4 OS=Mus musculus GN=Fkbp4 PE=1 SV=5 - [FKBP4_MOUSE]	272.46	18.34	1	6	6	15	51.5399
P62908	40S ribosomal protein S3 OS=Mus musculus GN=Rps3 PE=1 SV=1 - [RS3_MOUSE]	271.86	32.1	1	6	6	15	26.6574
Q5PR73	GTP-binding protein Di-Ras2 OS=Mus musculus GN=Diras2 PE=2 SV=1 - [DIRA2_MOUSE]	271.75	36.18	1	5	5	9	22.4836
Q61548	Clathrin coat assembly protein AP180 OS=Mus musculus GN=Snap91 PE=1 SV=1 - [AP180_MOUSE]	271.49	11.1	1	6	6	16	91.7936
Q9WUM4	Coronin-1C OS=Mus musculus GN=Coro1c PE=1 SV=2 - [COR1C_MOUSE]	271.41	18.35	1	8	8	16	53.087
P52196	Thiosulfate sulfurtransferase OS=Mus musculus GN=Tst PE=1 SV=3 - [THTR_MOUSE]	271.4	19.19	1	5	5	16	33.4448
Q91WS0	CDGSH iron-sulfur domain-containing protein 1 OS=Mus musculus GN=Cisd1 PE=1 SV=1 - [CISD1_MOUSE]	271.19	48.15	1	4	4	30	12.0892
Q9QYG0	Protein NDRG2 OS=Mus musculus GN=Ndrg2 PE=1 SV=1 - [NDRG2_MOUSE]	271.08	19.68	1	5	5	12	40.7632
Q9CQI6	Coactosin-like protein OS=Mus musculus GN=Cotl1 PE=1 SV=3 - [COTL1_MOUSE]	270.76	53.52	1	7	7	24	15.934
Q99JI6	Ras-related protein Rap-1b OS=Mus musculus GN=Rap1b PE=2 SV=2 - [RAP1B_MOUSE]	270.36	27.17	2	5	5	13	20.8116
Q9CWS0	N(G),N(G)-dimethylarginine dimethylaminohydrolase 1 OS=Mus musculus GN=Ddah1 PE=1 SV=3 - [DDAH1_MOUSE]	269.82	24.91	1	5	5	15	31.3609
Q91ZU6	Dystonin OS=Mus musculus GN=Dst PE=1 SV=2 - [DYST_MOUSE]	269.55	1.22	1	6	7	8	833.701
P84084	ADP-ribosylation factor 5 OS=Mus musculus GN=Arf5 PE=1 SV=2 - [ARF5_MOUSE]	269.47	46.67	1	3	5	12	20.5166
Q9DB05	Alpha-soluble NSF attachment protein OS=Mus musculus GN=Napa PE=1 SV=1 - [SNAA_MOUSE]	268.6	27.46	1	5	6	10	33.1682
Q6ZQA6	Immunoglobulin superfamily member 3 OS=Mus musculus GN=Igsf3 PE=1 SV=2 - [IGSF3_MOUSE]	268.33	8.12	1	6	6	9	134.627
Q3UHD6	Sorting nexin-27 OS=Mus musculus GN=Snx27 PE=1 SV=2 - [SNX27_MOUSE]	266.71	16.7	1	6	6	9	60.9503
P45952	Medium-chain specific acyl-CoA dehydrogenase, mitochondrial OS=Mus musculus GN=Acadm PE=1 SV=1 - [ACADM_MOUSE]	266.47	16.86	1	6	6	13	46.4516
P48318	Glutamate decarboxylase 1 OS=Mus musculus GN=Gad1 PE=2 SV=2 - [DCE1_MOUSE]	266.24	10.12	1	5	6	12	66.6055
P02535	Keratin, type I cytoskeletal 10 OS=Mus musculus GN=Krt10 PE=1 SV=3 - [K1C10_MOUSE]	264.96	8.6	7	5	5	8	57.7351
Q8BIE6	FERM domain-containing protein 4A OS=Mus musculus GN=Frmd4a PE=1 SV=2 - [FRM4A_MOUSE]	264.87	7.35	1	5	5	9	113.809
Q91YQ5	Dolichyl-diphosphooligosaccharide--protein glycosyltransferase subunit 1 OS=Mus musculus GN=Rpn1 PE=1 SV=1 - [RPN1_MOUSE]	263.39	13.82	1	6	6	12	68.4857
P12787	Cytochrome c oxidase subunit 5A, mitochondrial OS=Mus musculus GN=Cox5a PE=1 SV=2 - [COX5A_MOUSE]	262.99	34.25	1	5	5	29	16.0913
Q08331	Calretinin OS=Mus musculus GN=Calb2 PE=1 SV=3 - [CALB2_MOUSE]	262.69	23.62	1	6	6	10	31.3525
Q4KMM3	Oxidation resistance protein 1 OS=Mus musculus GN=Oxr1 PE=2 SV=3 - [OXR1_MOUSE]	262.36	6.35	1	4	4	7	95.8525
Q00612	Glucose-6-phosphate 1-dehydrogenase X OS=Mus musculus GN=G6pdx PE=1 SV=3 - [G6PD1_MOUSE]	261.72	13.4	1	5	5	10	59.2248
Q9DCD0	6-phosphogluconate dehydrogenase, decarboxylating OS=Mus musculus GN=Pgd PE=1 SV=3 - [6PGD_MOUSE]	261.6	16.56	1	5	5	13	53.2131
Q9JII6	Alcohol dehydrogenase [NADP(+)] OS=Mus musculus GN=Akr1a1 PE=1 SV=3 - [AK1A1_MOUSE]	261.59	20.92	1	6	6	13	36.5639
P62137	Serine/threonine-protein phosphatase PP1-alpha catalytic subunit OS=Mus musculus GN=Ppp1ca PE=1 SV=1 - [PP1A_MOUSE]	261.11	18.79	1	2	5	13	37.5158
Q8C5H8	NAD kinase 2, mitochondrial OS=Mus musculus GN=Nadk2 PE=1 SV=2 - [NAKD2_MOUSE]	260.88	17.04	1	5	5	7	50.8269
O55023	Inositol monophosphatase 1 OS=Mus musculus GN=Impa1 PE=1 SV=1 - [IMPA1_MOUSE]	260.86	31.77	1	7	7	14	30.4162
Q811D0	Disks large homolog 1 OS=Mus musculus GN=Dlg1 PE=1 SV=1 - [DLG1_MOUSE]	260.7	6.85	1	3	5	6	100.058
P61294	Ras-related protein Rab-6B OS=Mus musculus GN=Rab6b PE=1 SV=1 - [RAB6B_MOUSE]	259.83	25	2	4	6	25	23.4469
P48722	Heat shock 70 kDa protein 4L OS=Mus musculus GN=Hspa4l PE=1 SV=2 - [HS74L_MOUSE]	259.67	9.55	1	5	6	8	94.3225
P11983	T-complex protein 1 subunit alpha OS=Mus musculus GN=Tcp1 PE=1 SV=3 - [TCPA_MOUSE]	259.35	15.29	1	6	6	14	60.4107
Q80T41	Gamma-aminobutyric acid type B receptor subunit 2 OS=Mus musculus GN=Gabbr2 PE=1 SV=2 - [GABR2_MOUSE]	259.28	7.45	1	5	5	10	105.599
Q8BKX1	Brain-specific angiogenesis inhibitor 1-associated protein 2 OS=Mus musculus GN=Baiap2 PE=1 SV=2 - [BAIP2_MOUSE]	258.17	21.12	1	6	6	12	59.1999
O89053	Coronin-1A OS=Mus musculus GN=Coro1a PE=1 SV=5 - [COR1A_MOUSE]	257.86	15.84	1	6	6	16	50.9569
P51863	V-type proton ATPase subunit d 1 OS=Mus musculus GN=Atp6v0d1 PE=1 SV=2 - [VA0D1_MOUSE]	257.86	17.09	1	6	6	14	40.2752
Q91W50	Cold shock domain-containing protein E1 OS=Mus musculus GN=Csde1 PE=2 SV=1 - [CSDE1_MOUSE]	256.43	7.89	1	5	5	5	88.7348
P62141	Serine/threonine-protein phosphatase PP1-beta catalytic subunit OS=Mus musculus GN=Ppp1cb PE=1 SV=3 - [PP1B_MOUSE]	256.17	18.04	1	2	5	9	37.1626
Q8CGK3	Lon protease homolog, mitochondrial OS=Mus musculus GN=Lonp1 PE=1 SV=2 - [LONM_MOUSE]	255.95	8.64	1	6	6	12	105.776
P31650	Sodium- and chloride-dependent GABA transporter 3 OS=Mus musculus GN=Slc6a11 PE=1 SV=2 - [S6A11_MOUSE]	255.34	9.09	1	5	5	12	69.9143
P21278	Guanine nucleotide-binding protein subunit alpha-11 OS=Mus musculus GN=Gna11 PE=1 SV=1 - [GNA11_MOUSE]	255.22	19.22	3	5	6	12	41.9975
Q5XJY5	Coatomer subunit delta OS=Mus musculus GN=Arcn1 PE=1 SV=2 - [COPD_MOUSE]	255.19	11.55	1	5	5	9	57.1932
Q9CQ92	Mitochondrial fission 1 protein OS=Mus musculus GN=Fis1 PE=1 SV=1 - [FIS1_MOUSE]	254.97	17.11	1	3	3	10	16.998
Q80VP1	Epsin-1 OS=Mus musculus GN=Epn1 PE=1 SV=3 - [EPN1_MOUSE]	254.72	17.57	2	5	5	9	60.1747
Q8BGN3	Ectonucleotide pyrophosphatase/phosphodiesterase family member 6 OS=Mus musculus GN=Enpp6 PE=2 SV=1 - [ENPP6_MOUSE]	254.63	14.32	1	5	5	6	50.5855
Q3UYC0	Protein phosphatase 1H OS=Mus musculus GN=Ppm1h PE=1 SV=1 - [PPM1H_MOUSE]	253.9	15.01	1	5	5	10	56.3447
Q6PHN9	Ras-related protein Rab-35 OS=Mus musculus GN=Rab35 PE=1 SV=1 - [RAB35_MOUSE]	253.73	21.89	6	3	5	27	23.0108
Q9WV55	Vesicle-associated membrane protein-associated protein A OS=Mus musculus GN=Vapa PE=1 SV=2 - [VAPA_MOUSE]	253.45	32.53	1	6	6	22	27.8373
P84091	AP-2 complex subunit mu OS=Mus musculus GN=Ap2m1 PE=1 SV=1 - [AP2M1_MOUSE]	253.05	14.48	1	6	6	16	49.623
P62702	40S ribosomal protein S4, X isoform OS=Mus musculus GN=Rps4x PE=2 SV=2 - [RS4X_MOUSE]	252.7	19.39	1	6	6	12	29.5791
Q91YP2	Neurolysin, mitochondrial OS=Mus musculus GN=Nln PE=2 SV=1 - [NEUL_MOUSE]	252.58	12.64	1	6	6	13	80.3775
Q99M87	DnaJ homolog subfamily A member 3, mitochondrial OS=Mus musculus GN=Dnaja3 PE=1 SV=1 - [DNJA3_MOUSE]	252.42	12.08	1	5	5	10	52.4104
P50544	Very long-chain specific acyl-CoA dehydrogenase, mitochondrial OS=Mus musculus GN=Acadvl PE=1 SV=3 - [ACADV_MOUSE]	252.4	12.96	1	6	6	10	70.8307
P83940	Transcription elongation factor B polypeptide 1 OS=Mus musculus GN=Tceb1 PE=1 SV=1 - [ELOC_MOUSE]	252.33	58.93	1	5	5	17	12.465
Q8R570	Synaptosomal-associated protein 47 OS=Mus musculus GN=Snap47 PE=1 SV=1 - [SNP47_MOUSE]	252.22	17.92	1	4	4	7	46.4951
Q9D3D9	ATP synthase subunit delta, mitochondrial OS=Mus musculus GN=Atp5d PE=1 SV=1 - [ATPD_MOUSE]	251.45	17.26	1	3	4	16	17.5891
Q8R0S2	IQ motif and SEC7 domain-containing protein 1 OS=Mus musculus GN=Iqsec1 PE=1 SV=2 - [IQEC1_MOUSE]	251.22	5.41	2	4	4	7	107.948
Q9JM96	Cdc42 effector protein 4 OS=Mus musculus GN=Cdc42ep4 PE=1 SV=1 - [BORG4_MOUSE]	250.94	22.64	1	5	5	5	37.8457
Q6ZWR6	Nesprin-1 OS=Mus musculus GN=Syne1 PE=1 SV=2 - [SYNE1_MOUSE]	250.93	1.06	1	5	6	8	1009.29
P62918	60S ribosomal protein L8 OS=Mus musculus GN=Rpl8 PE=2 SV=2 - [RL8_MOUSE]	250.68	21.79	1	6	6	21	28.0073
P62270	40S ribosomal protein S18 OS=Mus musculus GN=Rps18 PE=1 SV=3 - [RS18_MOUSE]	250.48	32.24	1	4	5	9	17.7079
P06837	Neuromodulin OS=Mus musculus GN=Gap43 PE=1 SV=1 - [NEUM_MOUSE]	250.34	36.56	1	4	4	23	23.6183
P35279	Ras-related protein Rab-6A OS=Mus musculus GN=Rab6a PE=1 SV=4 - [RAB6A_MOUSE]	250.06	20.19	2	3	5	26	23.5749
Q8CIN4	Serine/threonine-protein kinase PAK 2 OS=Mus musculus GN=Pak2 PE=1 SV=1 - [PAK2_MOUSE]	249.99	13.55	1	3	4	12	57.8938
P61089	Ubiquitin-conjugating enzyme E2 N OS=Mus musculus GN=Ube2n PE=1 SV=1 - [UBE2N_MOUSE]	249.78	38.16	1	5	5	14	17.127
P63001	Ras-related C3 botulinum toxin substrate 1 OS=Mus musculus GN=Rac1 PE=1 SV=1 - [RAC1_MOUSE]	249.62	30.73	5	4	5	18	21.4362
Q64516	Glycerol kinase OS=Mus musculus GN=Gk PE=2 SV=2 - [GLPK_MOUSE]	248.6	7.51	1	4	4	10	61.188
Q8JZQ2	AFG3-like protein 2 OS=Mus musculus GN=Afg3l2 PE=1 SV=1 - [AFG32_MOUSE]	248.56	8.73	2	6	6	9	89.4626
Q8CJ19	Protein-methionine sulfoxide oxidase MICAL3 OS=Mus musculus GN=Mical3 PE=2 SV=2 - [MICA3_MOUSE]	248.35	2.71	1	4	5	11	223.583
Q3ULJ0	Glycerol-3-phosphate dehydrogenase 1-like protein OS=Mus musculus GN=Gpd1l PE=1 SV=2 - [GPD1L_MOUSE]	248.15	16.24	1	4	4	10	38.2009
Q920I9	WD repeat-containing protein 7 OS=Mus musculus GN=Wdr7 PE=1 SV=3 - [WDR7_MOUSE]	247.92	4.16	1	5	5	6	163.345
P99028	Cytochrome b-c1 complex subunit 6, mitochondrial OS=Mus musculus GN=Uqcrh PE=1 SV=2 - [QCR6_MOUSE]	247.65	30.34	1	3	3	10	10.428
Q8BLK3	Limbic system-associated membrane protein OS=Mus musculus GN=Lsamp PE=1 SV=1 - [LSAMP_MOUSE]	247.26	21.7	1	5	5	24	38.0625
P29758	Ornithine aminotransferase, mitochondrial OS=Mus musculus GN=Oat PE=1 SV=1 - [OAT_MOUSE]	247.13	15.72	1	5	6	13	48.3239
P59017	Bcl-2-like protein 13 OS=Mus musculus GN=Bcl2l13 PE=1 SV=2 - [B2L13_MOUSE]	246.03	13.13	1	4	4	10	46.6905
O88952	Protein lin-7 homolog C OS=Mus musculus GN=Lin7c PE=1 SV=2 - [LIN7C_MOUSE]	245.62	32.49	3	5	5	9	21.8205
Q9Z1S5	Neuronal-specific septin-3 OS=Mus musculus GN=Sept3 PE=1 SV=2 - [SEPT3_MOUSE]	245	18	1	5	5	19	40.0126
Q8CG76	Aflatoxin B1 aldehyde reductase member 2 OS=Mus musculus GN=Akr7a2 PE=1 SV=3 - [ARK72_MOUSE]	244.98	16.35	1	5	5	8	40.5862
P26883	Peptidyl-prolyl cis-trans isomerase FKBP1A OS=Mus musculus GN=Fkbp1a PE=1 SV=2 - [FKB1A_MOUSE]	244.97	38.89	1	4	4	11	11.9151
Q921H8	3-ketoacyl-CoA thiolase A, peroxisomal OS=Mus musculus GN=Acaa1a PE=1 SV=1 - [THIKA_MOUSE]	244.91	18.16	2	4	4	8	43.9257
O35874	Neutral amino acid transporter A OS=Mus musculus GN=Slc1a4 PE=1 SV=1 - [SATT_MOUSE]	244.24	7.89	1	2	3	8	56.0257
Q60790	Ras GTPase-activating protein 3 OS=Mus musculus GN=Rasa3 PE=1 SV=2 - [RASA3_MOUSE]	244.02	10.31	1	5	5	7	95.9264
Q8VBZ3	Cleft lip and palate transmembrane protein 1 homolog OS=Mus musculus GN=Clptm1 PE=2 SV=1 - [CLPT1_MOUSE]	243.96	7.83	1	4	4	5	75.2429
P46664	Adenylosuccinate synthetase isozyme 2 OS=Mus musculus GN=Adss PE=1 SV=2 - [PURA2_MOUSE]	243.66	12.94	1	4	4	8	49.9896
Q9QYA2	Mitochondrial import receptor subunit TOM40 homolog OS=Mus musculus GN=Tomm40 PE=1 SV=3 - [TOM40_MOUSE]	243.57	14.96	1	4	4	7	37.8711
P97351	40S ribosomal protein S3a OS=Mus musculus GN=Rps3a PE=1 SV=3 - [RS3A_MOUSE]	243.09	26.52	1	6	6	14	29.8657
Q9Z0H8	CAP-Gly domain-containing linker protein 2 OS=Mus musculus GN=Clip2 PE=1 SV=2 - [CLIP2_MOUSE]	243.08	5.25	1	5	5	5	115.84
Q8BG39	Synaptic vesicle glycoprotein 2B OS=Mus musculus GN=Sv2b PE=1 SV=1 - [SV2B_MOUSE]	242.72	6.73	1	5	5	9	77.4061
Q9CS84	Neurexin-1 OS=Mus musculus GN=Nrxn1 PE=1 SV=3 - [NRX1A_MOUSE]	242.19	5.55	2	5	6	13	166.063
Q00493	Carboxypeptidase E OS=Mus musculus GN=Cpe PE=1 SV=2 - [CBPE_MOUSE]	241.96	13.45	1	4	4	11	53.2223
Q7TNM2	Tripartite motif-containing protein 46 OS=Mus musculus GN=Trim46 PE=2 SV=1 - [TRI46_MOUSE]	241.84	6.98	1	4	4	7	83.3783
Q9CZT8	Ras-related protein Rab-3B OS=Mus musculus GN=Rab3b PE=1 SV=1 - [RAB3B_MOUSE]	241.83	24.66	5	2	6	24	24.7412
Q9DC61	Mitochondrial-processing peptidase subunit alpha OS=Mus musculus GN=Pmpca PE=1 SV=1 - [MPPA_MOUSE]	241.19	10.5	1	5	5	8	58.2416
P28667	MARCKS-related protein OS=Mus musculus GN=Marcksl1 PE=1 SV=2 - [MRP_MOUSE]	241.11	59.5	1	5	5	15	20.1534
P97820	Mitogen-activated protein kinase kinase kinase kinase 4 OS=Mus musculus GN=Map4k4 PE=1 SV=1 - [M4K4_MOUSE]	241.06	5.52	1	3	5	9	140.515
Q925I1	ATPase family AAA domain-containing protein 3 OS=Mus musculus GN=Atad3 PE=1 SV=1 - [ATAD3_MOUSE]	239.99	12.52	1	6	6	17	66.7006
Q8VDQ8	NAD-dependent protein deacetylase sirtuin-2 OS=Mus musculus GN=Sirt2 PE=1 SV=2 - [SIR2_MOUSE]	238.41	15.94	1	4	4	10	43.2284
Q7TQI3	Ubiquitin thioesterase OTUB1 OS=Mus musculus GN=Otub1 PE=1 SV=2 - [OTUB1_MOUSE]	238.18	20.66	1	4	4	13	31.2504
O70439	Syntaxin-7 OS=Mus musculus GN=Stx7 PE=1 SV=3 - [STX7_MOUSE]	237.84	18.01	1	4	4	10	29.8023
Q9QZM0	Ubiquilin-2 OS=Mus musculus GN=Ubqln2 PE=1 SV=2 - [UBQL2_MOUSE]	237.81	10.82	1	5	5	12	67.3083
Q9D8E6	60S ribosomal protein L4 OS=Mus musculus GN=Rpl4 PE=1 SV=3 - [RL4_MOUSE]	237.73	13.37	1	6	6	15	47.124
P50580	Proliferation-associated protein 2G4 OS=Mus musculus GN=Pa2g4 PE=1 SV=3 - [PA2G4_MOUSE]	237.47	22.34	1	6	6	13	43.6712
Q9DAW9	Calponin-3 OS=Mus musculus GN=Cnn3 PE=1 SV=1 - [CNN3_MOUSE]	236.97	16.06	1	3	3	6	36.4058
Q9ESN6	Tripartite motif-containing protein 2 OS=Mus musculus GN=Trim2 PE=1 SV=1 - [TRIM2_MOUSE]	236.57	8.74	1	4	4	6	81.3941
Q9CZX8	40S ribosomal protein S19 OS=Mus musculus GN=Rps19 PE=1 SV=3 - [RS19_MOUSE]	236.54	35.17	1	5	5	14	16.0756
P12367	cAMP-dependent protein kinase type II-alpha regulatory subunit OS=Mus musculus GN=Prkar2a PE=1 SV=2 - [KAP2_MOUSE]	235.95	13.72	1	2	4	12	45.3605
Q8BYJ6	TBC1 domain family member 4 OS=Mus musculus GN=Tbc1d4 PE=1 SV=2 - [TBCD4_MOUSE]	235.83	3.52	1	3	3	4	147.358
P99026	Proteasome subunit beta type-4 OS=Mus musculus GN=Psmb4 PE=1 SV=1 - [PSB4_MOUSE]	235.7	21.59	1	4	4	9	29.0973
Q60902	Epidermal growth factor receptor substrate 15-like 1 OS=Mus musculus GN=Eps15l1 PE=1 SV=3 - [EP15R_MOUSE]	235.65	6.17	1	4	4	5	99.2475
P45591	Cofilin-2 OS=Mus musculus GN=Cfl2 PE=1 SV=1 - [COF2_MOUSE]	234.86	31.93	1	2	4	31	18.6978
Q9ERK4	Exportin-2 OS=Mus musculus GN=Cse1l PE=2 SV=1 - [XPO2_MOUSE]	234.84	5.46	1	4	4	4	110.384
Q6PDI6	Protein FAM63B OS=Mus musculus GN=Fam63b PE=2 SV=1 - [FA63B_MOUSE]	234.76	7.49	1	3	3	5	65.5959
P54775	26S protease regulatory subunit 6B OS=Mus musculus GN=Psmc4 PE=1 SV=2 - [PRS6B_MOUSE]	234.35	18.42	1	6	6	11	47.3786
P61164	Alpha-centractin OS=Mus musculus GN=Actr1a PE=2 SV=1 - [ACTZ_MOUSE]	234.29	23.94	1	3	5	12	42.5869
Q9CZW4	Long-chain-fatty-acid--CoA ligase 3 OS=Mus musculus GN=Acsl3 PE=1 SV=2 - [ACSL3_MOUSE]	234.13	7.64	1	4	4	7	80.4405
P47941	Crk-like protein OS=Mus musculus GN=Crkl PE=1 SV=2 - [CRKL_MOUSE]	233.96	29.04	1	5	5	7	33.809
Q9Z2W9	Glutamate receptor 3 OS=Mus musculus GN=Gria3 PE=1 SV=2 - [GRIA3_MOUSE]	233.96	6.53	1	2	4	7	100.463
Q9D4H1	Exocyst complex component 2 OS=Mus musculus GN=Exoc2 PE=1 SV=1 - [EXOC2_MOUSE]	233.66	5.95	1	4	4	4	103.894
P42669	Transcriptional activator protein Pur-alpha OS=Mus musculus GN=Pura PE=1 SV=1 - [PURA_MOUSE]	233.1	19.94	1	4	4	6	34.8624
Q06335	Amyloid-like protein 2 OS=Mus musculus GN=Aplp2 PE=1 SV=4 - [APLP2_MOUSE]	232.82	6.79	1	3	4	4	80.4163
Q7TMF3	NADH dehydrogenase [ubiquinone] 1 alpha subcomplex subunit 12 OS=Mus musculus GN=Ndufa12 PE=2 SV=2 - [NDUAC_MOUSE]	232.08	48.97	1	5	5	15	17.0756
Q9D855	Cytochrome b-c1 complex subunit 7 OS=Mus musculus GN=Uqcrb PE=1 SV=3 - [QCR7_MOUSE]	231.95	34.23	1	5	5	45	13.519
Q60737	Casein kinase II subunit alpha OS=Mus musculus GN=Csnk2a1 PE=1 SV=2 - [CSK21_MOUSE]	231.57	17.65	1	5	5	11	45.1048
E9PUL5	Proline-rich transmembrane protein 2 OS=Mus musculus GN=Prrt2 PE=1 SV=1 - [PRRT2_MOUSE]	231.51	13.58	1	4	4	11	35.9019
Q9JJK2	LanC-like protein 2 OS=Mus musculus GN=Lancl2 PE=1 SV=1 - [LANC2_MOUSE]	231.19	10.89	1	3	3	6	50.7445
P28651	Carbonic anhydrase-related protein OS=Mus musculus GN=Ca8 PE=1 SV=5 - [CAH8_MOUSE]	230.3	20.27	1	4	4	10	33.0605
Q8JZM4	Delta and Notch-like epidermal growth factor-related receptor OS=Mus musculus GN=Dner PE=1 SV=1 - [DNER_MOUSE]	229.91	5.97	1	3	3	3	78.6945
Q5SWU9	Acetyl-CoA carboxylase 1 OS=Mus musculus GN=Acaca PE=1 SV=1 - [ACACA_MOUSE]	229.66	4.22	3	5	6	9	265.088
Q9ES28	Rho guanine nucleotide exchange factor 7 OS=Mus musculus GN=Arhgef7 PE=1 SV=2 - [ARHG7_MOUSE]	229.24	6.96	2	5	5	9	96.9951
P62881	Guanine nucleotide-binding protein subunit beta-5 OS=Mus musculus GN=Gnb5 PE=1 SV=1 - [GBB5_MOUSE]	227.61	16.46	1	4	4	10	43.5369
Q8CBW3	Abl interactor 1 OS=Mus musculus GN=Abi1 PE=1 SV=3 - [ABI1_MOUSE]	227.35	12.89	1	4	5	9	52.2553
Q80SW1	Putative adenosylhomocysteinase 2 OS=Mus musculus GN=Ahcyl1 PE=1 SV=1 - [SAHH2_MOUSE]	226.94	9.62	1	2	6	18	58.9134
Q6P9K9	Neurexin-3 OS=Mus musculus GN=Nrxn3 PE=1 SV=2 - [NRX3A_MOUSE]	226.86	5.22	2	5	6	9	173.318
P31648	Sodium- and chloride-dependent GABA transporter 1 OS=Mus musculus GN=Slc6a1 PE=1 SV=2 - [SC6A1_MOUSE]	226.81	11.85	1	4	4	11	66.9571
Q9D880	Mitochondrial import inner membrane translocase subunit TIM50 OS=Mus musculus GN=Timm50 PE=1 SV=1 - [TIM50_MOUSE]	225.71	13.03	1	5	5	10	39.7516
P27659	60S ribosomal protein L3 OS=Mus musculus GN=Rpl3 PE=1 SV=3 - [RL3_MOUSE]	225.6	12.66	1	5	5	10	46.0808
Q9CQW2	ADP-ribosylation factor-like protein 8B OS=Mus musculus GN=Arl8b PE=2 SV=1 - [ARL8B_MOUSE]	225.57	34.41	1	3	5	9	21.5251
Q9EPE9	Manganese-transporting ATPase 13A1 OS=Mus musculus GN=Atp13a1 PE=2 SV=2 - [AT131_MOUSE]	225.13	5.5	1	4	4	5	132.303
O08917	Flotillin-1 OS=Mus musculus GN=Flot1 PE=1 SV=1 - [FLOT1_MOUSE]	225.1	16.59	1	5	5	8	47.4836
O55135	Eukaryotic translation initiation factor 6 OS=Mus musculus GN=Eif6 PE=1 SV=2 - [IF6_MOUSE]	224.98	26.94	1	4	4	7	26.4942
O35295	Transcriptional activator protein Pur-beta OS=Mus musculus GN=Purb PE=1 SV=3 - [PURB_MOUSE]	224	24.38	1	4	4	13	33.8808
Q810B6	Ankyrin repeat and FYVE domain-containing protein 1 OS=Mus musculus GN=Ankfy1 PE=2 SV=2 - [ANFY1_MOUSE]	223.86	4.36	1	3	3	4	128.571
Q9QXY6	EH domain-containing protein 3 OS=Mus musculus GN=Ehd3 PE=1 SV=2 - [EHD3_MOUSE]	222.23	17.2	1	5	6	10	60.7827
P62204	Calmodulin OS=Mus musculus GN=Calm1 PE=1 SV=2 - [CALM_MOUSE]	222.04	30.87	2	3	3	28	16.8268
Q69ZK9	Neuroligin-2 OS=Mus musculus GN=Nlgn2 PE=1 SV=2 - [NLGN2_MOUSE]	221.54	7.66	2	5	5	8	90.932
P13020	Gelsolin OS=Mus musculus GN=Gsn PE=1 SV=3 - [GELS_MOUSE]	221.21	7.82	1	5	5	13	85.8881
Q9DB72	BTB/POZ domain-containing protein 17 OS=Mus musculus GN=Btbd17 PE=2 SV=1 - [BTBDH_MOUSE]	221.15	19.25	1	5	5	8	52.5695
Q60631	Growth factor receptor-bound protein 2 OS=Mus musculus GN=Grb2 PE=1 SV=1 - [GRB2_MOUSE]	220.79	34.1	1	6	6	12	25.2224
Q99JR1	Sideroflexin-1 OS=Mus musculus GN=Sfxn1 PE=1 SV=3 - [SFXN1_MOUSE]	220.62	12.42	1	4	4	11	35.6263
Q8K0S0	Phytanoyl-CoA hydroxylase-interacting protein OS=Mus musculus GN=Phyhip PE=1 SV=1 - [PHYIP_MOUSE]	220.43	12.12	1	4	4	11	37.5305
P24547	Inosine-5'-monophosphate dehydrogenase 2 OS=Mus musculus GN=Impdh2 PE=1 SV=2 - [IMDH2_MOUSE]	220.26	12.06	2	5	5	7	55.7798
O08547	Vesicle-trafficking protein SEC22b OS=Mus musculus GN=Sec22b PE=1 SV=3 - [SC22B_MOUSE]	219.47	24.19	1	4	4	8	24.7248
Q9DCS9	NADH dehydrogenase [ubiquinone] 1 beta subcomplex subunit 10 OS=Mus musculus GN=Ndufb10 PE=1 SV=3 - [NDUBA_MOUSE]	219.11	31.25	9	5	5	15	21.0104
P52503	NADH dehydrogenase [ubiquinone] iron-sulfur protein 6, mitochondrial OS=Mus musculus GN=Ndufs6 PE=1 SV=2 - [NDUS6_MOUSE]	219.04	43.97	1	5	5	11	13.0117
P23818	Glutamate receptor 1 OS=Mus musculus GN=Gria1 PE=1 SV=1 - [GRIA1_MOUSE]	218.91	6.62	1	3	4	10	101.504
Q62425	NADH dehydrogenase [ubiquinone] 1 alpha subcomplex subunit 4 OS=Mus musculus GN=Ndufa4 PE=1 SV=2 - [NDUA4_MOUSE]	217.78	35.37	1	5	5	19	9.32087
Q69Z98	Serine/threonine-protein kinase BRSK2 OS=Mus musculus GN=Brsk2 PE=1 SV=2 - [BRSK2_MOUSE]	217.17	10.48	1	3	5	5	81.6821
P35979	60S ribosomal protein L12 OS=Mus musculus GN=Rpl12 PE=1 SV=2 - [RL12_MOUSE]	216.94	39.39	1	4	4	8	17.7935
Q8CHT0	Delta-1-pyrroline-5-carboxylate dehydrogenase, mitochondrial OS=Mus musculus GN=Aldh4a1 PE=1 SV=3 - [AL4A1_MOUSE]	216.92	9.79	1	5	5	9	61.8015
P62746	Rho-related GTP-binding protein RhoB OS=Mus musculus GN=Rhob PE=1 SV=1 - [RHOB_MOUSE]	216.54	26.53	1	3	4	13	22.1091
E9Q401	Ryanodine receptor 2 OS=Mus musculus GN=Ryr2 PE=1 SV=1 - [RYR2_MOUSE]	216.38	1.65	1	5	5	6	564.458
Q60865	Caprin-1 OS=Mus musculus GN=Caprin1 PE=1 SV=2 - [CAPR1_MOUSE]	215.76	4.81	1	4	4	5	78.1208
O70589	Peripheral plasma membrane protein CASK OS=Mus musculus GN=Cask PE=1 SV=2 - [CSKP_MOUSE]	215.12	6.05	1	5	5	13	105.042
O35658	Complement component 1 Q subcomponent-binding protein, mitochondrial OS=Mus musculus GN=C1qbp PE=1 SV=1 - [C1QBP_MOUSE]	215.02	15.11	1	3	3	9	30.9935
P05132	cAMP-dependent protein kinase catalytic subunit alpha OS=Mus musculus GN=Prkaca PE=1 SV=3 - [KAPCA_MOUSE]	214.63	11.11	2	4	4	7	40.545
Q9D967	Magnesium-dependent phosphatase 1 OS=Mus musculus GN=Mdp1 PE=1 SV=1 - [MGDP1_MOUSE]	214.61	31.71	1	4	4	5	18.5706
P70175	Disks large homolog 3 OS=Mus musculus GN=Dlg3 PE=1 SV=1 - [DLG3_MOUSE]	214.4	7.42	1	5	5	10	93.4242
Q9DCN2	NADH-cytochrome b5 reductase 3 OS=Mus musculus GN=Cyb5r3 PE=1 SV=3 - [NB5R3_MOUSE]	213.69	9.63	1	3	3	8	34.1057
Q9JKC6	Cell cycle exit and neuronal differentiation protein 1 OS=Mus musculus GN=Cend1 PE=1 SV=1 - [CEND_MOUSE]	213.64	46.98	1	4	4	16	14.9778
Q9QYB5	Gamma-adducin OS=Mus musculus GN=Add3 PE=1 SV=2 - [ADDG_MOUSE]	213.14	9.21	1	5	5	10	78.7277
Q9DBE8	Alpha-1,3/1,6-mannosyltransferase ALG2 OS=Mus musculus GN=Alg2 PE=2 SV=2 - [ALG2_MOUSE]	212.77	12.53	1	4	4	9	47.3743
Q8BVI4	Dihydropteridine reductase OS=Mus musculus GN=Qdpr PE=1 SV=2 - [DHPR_MOUSE]	212.08	29.05	1	4	4	7	25.5538
Q6ZPE2	Myotubularin-related protein 5 OS=Mus musculus GN=Sbf1 PE=1 SV=2 - [MTMR5_MOUSE]	212.07	3.59	1	5	5	8	208.561
P42208	Septin-2 OS=Mus musculus GN=Sept2 PE=1 SV=2 - [SEPT2_MOUSE]	211.73	19.39	1	6	6	11	41.4993
P49722	Proteasome subunit alpha type-2 OS=Mus musculus GN=Psma2 PE=1 SV=3 - [PSA2_MOUSE]	210.84	22.65	1	4	4	8	25.9103
Q8BYR5	Calcium-dependent secretion activator 2 OS=Mus musculus GN=Cadps2 PE=1 SV=2 - [CAPS2_MOUSE]	210.73	5.78	1	3	5	6	147.747
P47962	60S ribosomal protein L5 OS=Mus musculus GN=Rpl5 PE=1 SV=3 - [RL5_MOUSE]	210.66	27.95	1	6	6	10	34.3787
Q9Z0N1	Eukaryotic translation initiation factor 2 subunit 3, X-linked OS=Mus musculus GN=Eif2s3x PE=1 SV=2 - [IF2G_MOUSE]	209.9	18.43	2	5	5	9	51.0332
Q8C0E2	Vacuolar protein sorting-associated protein 26B OS=Mus musculus GN=Vps26b PE=1 SV=1 - [VP26B_MOUSE]	209.37	18.75	1	5	5	9	39.1002
Q64331	Unconventional myosin-VI OS=Mus musculus GN=Myo6 PE=1 SV=1 - [MYO6_MOUSE]	209.22	5.14	1	4	4	6	146.317
P84096	Rho-related GTP-binding protein RhoG OS=Mus musculus GN=Rhog PE=2 SV=1 - [RHOG_MOUSE]	209.01	35.6	3	3	4	7	21.2949
Q9D8N0	Elongation factor 1-gamma OS=Mus musculus GN=Eef1g PE=1 SV=3 - [EF1G_MOUSE]	208.67	14.42	1	5	5	11	50.0292
Q01063	cAMP-specific 3',5'-cyclic phosphodiesterase 4D OS=Mus musculus GN=Pde4d PE=1 SV=2 - [PDE4D_MOUSE]	207.98	6.16	2	4	4	5	84.5095
P35278	Ras-related protein Rab-5C OS=Mus musculus GN=Rab5c PE=1 SV=2 - [RAB5C_MOUSE]	207.67	25.46	2	3	4	13	23.3978
O55029	Coatomer subunit beta' OS=Mus musculus GN=Copb2 PE=2 SV=2 - [COPB2_MOUSE]	207.26	7.29	1	4	4	6	102.384
A2A699	Protein FAM171A2 OS=Mus musculus GN=Fam171a2 PE=1 SV=1 - [F1712_MOUSE]	206.93	9.98	1	5	5	7	87.4333
Q9CQJ8	NADH dehydrogenase [ubiquinone] 1 beta subcomplex subunit 9 OS=Mus musculus GN=Ndufb9 PE=1 SV=3 - [NDUB9_MOUSE]	206.29	44.13	1	5	5	21	21.9697
Q91YM2	Rho GTPase-activating protein 35 OS=Mus musculus GN=Arhgap35 PE=1 SV=3 - [RHG35_MOUSE]	205.6	6.94	1	6	6	7	170.285
Q9D1A2	Cytosolic non-specific dipeptidase OS=Mus musculus GN=Cndp2 PE=1 SV=1 - [CNDP2_MOUSE]	205.38	17.26	1	6	6	13	52.7336
Q02819	Nucleobindin-1 OS=Mus musculus GN=Nucb1 PE=1 SV=2 - [NUCB1_MOUSE]	205.22	15.47	1	5	5	8	53.3759
Q8JZN5	Acyl-CoA dehydrogenase family member 9, mitochondrial OS=Mus musculus GN=Acad9 PE=1 SV=2 - [ACAD9_MOUSE]	204.7	7.04	1	4	4	7	68.6787
Q91ZR1	Ras-related protein Rab-4B OS=Mus musculus GN=Rab4b PE=2 SV=2 - [RAB4B_MOUSE]	204.46	26.29	2	3	4	19	23.614
Q9JHW2	Omega-amidase NIT2 OS=Mus musculus GN=Nit2 PE=1 SV=1 - [NIT2_MOUSE]	204.21	15.22	1	3	3	3	30.4826
P61750	ADP-ribosylation factor 4 OS=Mus musculus GN=Arf4 PE=1 SV=2 - [ARF4_MOUSE]	204.2	36.67	1	2	4	7	20.3836
Q3UGR5	Haloacid dehalogenase-like hydrolase domain-containing protein 2 OS=Mus musculus GN=Hdhd2 PE=1 SV=2 - [HDHD2_MOUSE]	204.06	12.74	1	3	3	14	28.7121
P32921	Tryptophan--tRNA ligase, cytoplasmic OS=Mus musculus GN=Wars PE=1 SV=2 - [SYWC_MOUSE]	203.95	15.8	1	4	4	7	54.3231
Q8CHH9	Septin-8 OS=Mus musculus GN=Sept8 PE=1 SV=4 - [SEPT8_MOUSE]	203.58	18.41	1	4	5	10	49.7812
Q9Z0U1	Tight junction protein ZO-2 OS=Mus musculus GN=Tjp2 PE=1 SV=2 - [ZO2_MOUSE]	203.56	6.34	1	6	6	9	131.2
P16332	Methylmalonyl-CoA mutase, mitochondrial OS=Mus musculus GN=Mut PE=1 SV=2 - [MUTA_MOUSE]	203.43	11.23	1	5	5	8	82.7916
Q8BHE3	Caytaxin OS=Mus musculus GN=Atcay PE=1 SV=1 - [ATCAY_MOUSE]	203.22	15.59	1	4	4	8	42.1519
P14869	60S acidic ribosomal protein P0 OS=Mus musculus GN=Rplp0 PE=1 SV=3 - [RLA0_MOUSE]	203.17	20.19	1	3	3	11	34.1948
Q99MN9	Propionyl-CoA carboxylase beta chain, mitochondrial OS=Mus musculus GN=Pccb PE=1 SV=2 - [PCCB_MOUSE]	203.01	8.13	1	3	3	5	58.3719
Q9Z0V7	Mitochondrial import inner membrane translocase subunit Tim17-B OS=Mus musculus GN=Timm17b PE=1 SV=1 - [TI17B_MOUSE]	202.54	30.23	1	3	3	4	18.3403
Q8QZS1	3-hydroxyisobutyryl-CoA hydrolase, mitochondrial OS=Mus musculus GN=Hibch PE=1 SV=1 - [HIBCH_MOUSE]	202.39	15.84	1	5	5	12	43.0102
Q9CZC8	Secernin-1 OS=Mus musculus GN=Scrn1 PE=1 SV=1 - [SCRN1_MOUSE]	202.06	12.8	1	4	4	14	46.2966
O55234	Proteasome subunit beta type-5 OS=Mus musculus GN=Psmb5 PE=1 SV=3 - [PSB5_MOUSE]	202.03	17.42	1	5	5	6	28.5142
O08529	Calpain-2 catalytic subunit OS=Mus musculus GN=Capn2 PE=2 SV=4 - [CAN2_MOUSE]	201.58	8.14	1	4	4	6	79.8218
Q9QUM9	Proteasome subunit alpha type-6 OS=Mus musculus GN=Psma6 PE=1 SV=1 - [PSA6_MOUSE]	201.41	17.48	1	5	5	9	27.3548
Q9D7G0	Ribose-phosphate pyrophosphokinase 1 OS=Mus musculus GN=Prps1 PE=1 SV=4 - [PRPS1_MOUSE]	201.03	14.78	2	4	4	9	34.8119
Q60605	Myosin light polypeptide 6 OS=Mus musculus GN=Myl6 PE=1 SV=3 - [MYL6_MOUSE]	200.96	29.14	4	3	3	14	16.9191
Q9CWJ9	Bifunctional purine biosynthesis protein PURH OS=Mus musculus GN=Atic PE=1 SV=2 - [PUR9_MOUSE]	200.45	17.23	1	7	7	8	64.1771
P12970	60S ribosomal protein L7a OS=Mus musculus GN=Rpl7a PE=2 SV=2 - [RL7A_MOUSE]	200.39	22.93	1	5	5	12	29.958
Q8BLQ9	Cell adhesion molecule 2 OS=Mus musculus GN=Cadm2 PE=1 SV=2 - [CADM2_MOUSE]	200.33	11.72	1	4	4	17	47.5291
Q91VI7	Ribonuclease inhibitor OS=Mus musculus GN=Rnh1 PE=1 SV=1 - [RINI_MOUSE]	200.29	10.75	1	3	3	5	49.7841
Q8R0S4	Voltage-dependent L-type calcium channel subunit beta-4 OS=Mus musculus GN=Cacnb4 PE=1 SV=2 - [CACB4_MOUSE]	199.82	8.29	4	3	3	4	57.9144
Q06185	ATP synthase subunit e, mitochondrial OS=Mus musculus GN=Atp5i PE=1 SV=2 - [ATP5I_MOUSE]	199.76	32.39	1	3	3	12	8.23047
Q8K3J1	NADH dehydrogenase [ubiquinone] iron-sulfur protein 8, mitochondrial OS=Mus musculus GN=Ndufs8 PE=1 SV=1 - [NDUS8_MOUSE]	198.67	22.64	1	4	4	15	24.0228
P18572	Basigin OS=Mus musculus GN=Bsg PE=1 SV=2 - [BASI_MOUSE]	197.75	14.14	1	4	4	13	42.4183
Q9R0P5	Destrin OS=Mus musculus GN=Dstn PE=1 SV=3 - [DEST_MOUSE]	197.65	28.48	1	3	4	30	18.5095
Q7TT50	Serine/threonine-protein kinase MRCK beta OS=Mus musculus GN=Cdc42bpb PE=1 SV=2 - [MRCKB_MOUSE]	197.3	4.55	3	5	6	8	194.63
Q9QXB9	Developmentally-regulated GTP-binding protein 2 OS=Mus musculus GN=Drg2 PE=1 SV=1 - [DRG2_MOUSE]	197.21	12.09	1	4	4	10	40.6924
Q9QUI0	Transforming protein RhoA OS=Mus musculus GN=Rhoa PE=1 SV=1 - [RHOA_MOUSE]	197.17	29.02	2	3	4	17	21.7681
Q8CIB5	Fermitin family homolog 2 OS=Mus musculus GN=Fermt2 PE=1 SV=1 - [FERM2_MOUSE]	196.75	6.62	1	4	4	7	77.7505
Q9QY76	Vesicle-associated membrane protein-associated protein B OS=Mus musculus GN=Vapb PE=2 SV=3 - [VAPB_MOUSE]	196.64	25.93	1	4	5	11	26.929
Q8R1B4	Eukaryotic translation initiation factor 3 subunit C OS=Mus musculus GN=Eif3c PE=1 SV=1 - [EIF3C_MOUSE]	196.23	5.49	1	4	4	6	105.465
Q920E5	Farnesyl pyrophosphate synthase OS=Mus musculus GN=Fdps PE=1 SV=1 - [FPPS_MOUSE]	196.05	13.03	1	3	3	8	40.5557
Q9DBG6	Dolichyl-diphosphooligosaccharide--protein glycosyltransferase subunit 2 OS=Mus musculus GN=Rpn2 PE=2 SV=1 - [RPN2_MOUSE]	195.9	9.03	1	3	3	10	69.02
Q8BWT1	3-ketoacyl-CoA thiolase, mitochondrial OS=Mus musculus GN=Acaa2 PE=1 SV=3 - [THIM_MOUSE]	195.89	18.64	1	5	5	8	41.8034
Q9D1D4	Transmembrane emp24 domain-containing protein 10 OS=Mus musculus GN=Tmed10 PE=2 SV=1 - [TMEDA_MOUSE]	195.07	23.29	1	4	4	9	24.8949
P97315	Cysteine and glycine-rich protein 1 OS=Mus musculus GN=Csrp1 PE=1 SV=3 - [CSRP1_MOUSE]	194.45	34.2	1	4	4	10	20.5698
Q9JKK7	Tropomodulin-2 OS=Mus musculus GN=Tmod2 PE=1 SV=2 - [TMOD2_MOUSE]	194.13	13.96	1	3	3	7	39.4866
Q9CY58	Plasminogen activator inhibitor 1 RNA-binding protein OS=Mus musculus GN=Serbp1 PE=1 SV=2 - [PAIRB_MOUSE]	193.92	19.66	1	6	6	8	44.6873
Q9JM76	Actin-related protein 2/3 complex subunit 3 OS=Mus musculus GN=Arpc3 PE=1 SV=3 - [ARPC3_MOUSE]	193.54	22.47	1	4	4	6	20.5113
P83510	Traf2 and NCK-interacting protein kinase OS=Mus musculus GN=Tnik PE=1 SV=2 - [TNIK_MOUSE]	193.03	4.16	1	2	4	6	150.274
Q60692	Proteasome subunit beta type-6 OS=Mus musculus GN=Psmb6 PE=1 SV=3 - [PSB6_MOUSE]	192.89	15.55	1	3	3	9	25.3625
Q6PAR5	GTPase-activating protein and VPS9 domain-containing protein 1 OS=Mus musculus GN=Gapvd1 PE=1 SV=2 - [GAPD1_MOUSE]	192.88	3.57	1	4	4	4	162.3
P70704	Phospholipid-transporting ATPase IA OS=Mus musculus GN=Atp8a1 PE=1 SV=2 - [AT8A1_MOUSE]	192.34	4.9	1	4	4	6	131.33
Q6PGF7	Exocyst complex component 8 OS=Mus musculus GN=Exoc8 PE=1 SV=1 - [EXOC8_MOUSE]	192.2	9.5	1	4	4	4	80.9842
P14148	60S ribosomal protein L7 OS=Mus musculus GN=Rpl7 PE=1 SV=2 - [RL7_MOUSE]	192.07	22.22	1	5	5	10	31.3998
P97300	Neuroplastin OS=Mus musculus GN=Nptn PE=1 SV=3 - [NPTN_MOUSE]	192.07	12.59	1	4	4	12	44.3454
Q3V3R1	Monofunctional C1-tetrahydrofolate synthase, mitochondrial OS=Mus musculus GN=Mthfd1l PE=1 SV=2 - [C1TM_MOUSE]	191.32	5.94	1	4	5	9	105.662
Q3UJB9	Enhancer of mRNA-decapping protein 4 OS=Mus musculus GN=Edc4 PE=1 SV=2 - [EDC4_MOUSE]	190.82	2.77	1	2	2	3	152.389
Q4V9Z5	Seizure 6-like protein 2 OS=Mus musculus GN=Sez6l2 PE=2 SV=1 - [SE6L2_MOUSE]	190.47	5.6	1	4	4	7	97.4423
O35526	Syntaxin-1A OS=Mus musculus GN=Stx1a PE=1 SV=3 - [STX1A_MOUSE]	190.34	11.81	3	2	4	7	33.0337
P55012	Solute carrier family 12 member 2 OS=Mus musculus GN=Slc12a2 PE=1 SV=2 - [S12A2_MOUSE]	190.28	4.9	1	4	4	8	130.95
P63037	DnaJ homolog subfamily A member 1 OS=Mus musculus GN=Dnaja1 PE=1 SV=1 - [DNJA1_MOUSE]	190.26	11.84	1	5	5	7	44.8395
O70503	Estradiol 17-beta-dehydrogenase 12 OS=Mus musculus GN=Hsd17b12 PE=2 SV=1 - [DHB12_MOUSE]	189.76	12.18	1	4	4	7	34.7194
Q8BSS9	Liprin-alpha-2 OS=Mus musculus GN=Ppfia2 PE=1 SV=2 - [LIPA2_MOUSE]	189.72	6.6	1	6	6	10	143.146
P46096	Synaptotagmin-1 OS=Mus musculus GN=Syt1 PE=1 SV=1 - [SYT1_MOUSE]	189.64	10.69	2	3	4	7	47.3878
Q640R3	Hepatocyte cell adhesion molecule OS=Mus musculus GN=Hepacam PE=1 SV=2 - [HECAM_MOUSE]	189.25	18.42	1	4	4	13	46.3384
Q03173	Protein enabled homolog OS=Mus musculus GN=Enah PE=1 SV=2 - [ENAH_MOUSE]	189.16	8.35	1	4	4	5	85.7916
Q9EP69	Phosphatidylinositide phosphatase SAC1 OS=Mus musculus GN=Sacm1l PE=2 SV=1 - [SAC1_MOUSE]	189.07	10.56	1	4	4	5	66.9009
Q9JHR7	Insulin-degrading enzyme OS=Mus musculus GN=Ide PE=1 SV=1 - [IDE_MOUSE]	188.58	6.67	1	5	5	5	117.697
P62492	Ras-related protein Rab-11A OS=Mus musculus GN=Rab11a PE=1 SV=3 - [RB11A_MOUSE]	188.36	14.35	2	4	4	16	24.3784
Q5M8N0	CB1 cannabinoid receptor-interacting protein 1 OS=Mus musculus GN=Cnrip1 PE=1 SV=1 - [CNRP1_MOUSE]	188.23	26.83	1	3	3	6	18.6006
Q8VD04	GRIP1-associated protein 1 OS=Mus musculus GN=Gripap1 PE=1 SV=1 - [GRAP1_MOUSE]	187.43	6.95	2	5	5	5	92.6584
Q9D517	1-acyl-sn-glycerol-3-phosphate acyltransferase gamma OS=Mus musculus GN=Agpat3 PE=1 SV=2 - [PLCC_MOUSE]	186.86	17.82	1	5	5	10	43.2676
P35700	Peroxiredoxin-1 OS=Mus musculus GN=Prdx1 PE=1 SV=1 - [PRDX1_MOUSE]	186.63	29.15	1	5	5	11	22.1624
O35544	Excitatory amino acid transporter 4 OS=Mus musculus GN=Slc1a6 PE=2 SV=1 - [EAA4_MOUSE]	186.63	10.34	1	3	3	9	60.7452
Q6GQT9	Nodal modulator 1 OS=Mus musculus GN=Nomo1 PE=1 SV=1 - [NOMO1_MOUSE]	186.58	4.04	1	4	4	6	133.336
Q5SSL4	Active breakpoint cluster region-related protein OS=Mus musculus GN=Abr PE=1 SV=1 - [ABR_MOUSE]	186.39	7.22	1	4	4	5	97.6052
P63321	Ras-related protein Ral-A OS=Mus musculus GN=Rala PE=1 SV=1 - [RALA_MOUSE]	186.37	15.05	1	3	3	10	23.538
Q8BIW1	Protein prune homolog OS=Mus musculus GN=Prune PE=2 SV=1 - [PRUNE_MOUSE]	186.17	5.95	1	3	3	9	50.2075
P70677	Caspase-3 OS=Mus musculus GN=Casp3 PE=1 SV=1 - [CASP3_MOUSE]	185.64	13	1	3	3	4	31.4544
Q9CQ69	Cytochrome b-c1 complex subunit 8 OS=Mus musculus GN=Uqcrq PE=1 SV=3 - [QCR8_MOUSE]	184.84	50	1	4	4	23	9.76211
P62264	40S ribosomal protein S14 OS=Mus musculus GN=Rps14 PE=2 SV=3 - [RS14_MOUSE]	184.4	19.87	1	4	4	8	16.2625
P48036	Annexin A5 OS=Mus musculus GN=Anxa5 PE=1 SV=1 - [ANXA5_MOUSE]	184.19	14.11	1	3	3	6	35.7302
Q9R0Q7	Prostaglandin E synthase 3 OS=Mus musculus GN=Ptges3 PE=1 SV=1 - [TEBP_MOUSE]	184	26.25	1	3	3	9	18.7094
P50171	Estradiol 17-beta-dehydrogenase 8 OS=Mus musculus GN=Hsd17b8 PE=1 SV=2 - [DHB8_MOUSE]	183.96	15.83	1	3	3	5	26.5716
P08003	Protein disulfide-isomerase A4 OS=Mus musculus GN=Pdia4 PE=1 SV=3 - [PDIA4_MOUSE]	183.42	8.46	1	5	5	9	71.9375
O89079	Coatomer subunit epsilon OS=Mus musculus GN=Cope PE=2 SV=3 - [COPE_MOUSE]	183.41	13.96	1	3	3	4	34.5454
Q99JY0	Trifunctional enzyme subunit beta, mitochondrial OS=Mus musculus GN=Hadhb PE=1 SV=1 - [ECHB_MOUSE]	182.99	12.84	1	4	4	13	51.3534
Q9Z127	Large neutral amino acids transporter small subunit 1 OS=Mus musculus GN=Slc7a5 PE=1 SV=2 - [LAT1_MOUSE]	182.87	6.45	1	3	3	10	55.8355
O88967	ATP-dependent zinc metalloprotease YME1L1 OS=Mus musculus GN=Yme1l1 PE=2 SV=1 - [YMEL1_MOUSE]	182.85	6.85	1	3	3	4	79.9778
P97434	Myosin phosphatase Rho-interacting protein OS=Mus musculus GN=Mprip PE=1 SV=2 - [MPRIP_MOUSE]	182.71	7.62	1	5	5	7	116.337
Q04690	Neurofibromin OS=Mus musculus GN=Nf1 PE=1 SV=1 - [NF1_MOUSE]	182.7	1.55	1	3	3	4	319.391
P53026	60S ribosomal protein L10a OS=Mus musculus GN=Rpl10a PE=1 SV=3 - [RL10A_MOUSE]	182.65	25.35	1	5	5	12	24.9006
Q9CWE0	Mitochondrial fission regulator 1-like OS=Mus musculus GN=Mtfr1l PE=1 SV=1 - [MFR1L_MOUSE]	182.45	18.34	1	4	4	8	31.7062
Q61081	Hsp90 co-chaperone Cdc37 OS=Mus musculus GN=Cdc37 PE=2 SV=1 - [CDC37_MOUSE]	182.37	18.47	1	5	5	11	44.5649
Q8BUV3	Gephyrin OS=Mus musculus GN=Gphn PE=1 SV=2 - [GEPH_MOUSE]	182.37	7.41	1	3	3	6	83.2298
Q6PER3	Microtubule-associated protein RP/EB family member 3 OS=Mus musculus GN=Mapre3 PE=1 SV=1 - [MARE3_MOUSE]	182.19	22.78	1	4	5	8	31.946
P48453	Serine/threonine-protein phosphatase 2B catalytic subunit beta isoform OS=Mus musculus GN=Ppp3cb PE=1 SV=2 - [PP2BB_MOUSE]	181.47	10.1	2	3	5	13	59.1356
P63085	Mitogen-activated protein kinase 1 OS=Mus musculus GN=Mapk1 PE=1 SV=3 - [MK01_MOUSE]	181.25	18.72	1	4	5	12	41.2492
Q9DCL9	Multifunctional protein ADE2 OS=Mus musculus GN=Paics PE=1 SV=4 - [PUR6_MOUSE]	181.18	9.41	1	3	3	5	46.9761
P67984	60S ribosomal protein L22 OS=Mus musculus GN=Rpl22 PE=1 SV=2 - [RL22_MOUSE]	180.97	28.91	1	4	4	6	14.7498
Q9QYF1	Retinol dehydrogenase 11 OS=Mus musculus GN=Rdh11 PE=2 SV=2 - [RDH11_MOUSE]	180.95	16.14	1	4	4	5	35.1254
Q8R164	Valacyclovir hydrolase OS=Mus musculus GN=Bphl PE=1 SV=1 - [BPHL_MOUSE]	180.82	25.43	1	5	5	9	32.8301
Q9CR62	Mitochondrial 2-oxoglutarate/malate carrier protein OS=Mus musculus GN=Slc25a11 PE=1 SV=3 - [M2OM_MOUSE]	180.65	18.47	1	5	5	14	34.1329
Q8K596	Sodium/calcium exchanger 2 OS=Mus musculus GN=Slc8a2 PE=1 SV=1 - [NAC2_MOUSE]	180.58	3.69	1	3	3	5	100.647
Q6PAJ1	Breakpoint cluster region protein OS=Mus musculus GN=Bcr PE=1 SV=3 - [BCR_MOUSE]	179.6	4.49	1	4	4	4	142.982
Q8VCT3	Aminopeptidase B OS=Mus musculus GN=Rnpep PE=2 SV=2 - [AMPB_MOUSE]	179.29	6.31	1	2	3	4	72.3701
O09111	NADH dehydrogenase [ubiquinone] 1 beta subcomplex subunit 11, mitochondrial OS=Mus musculus GN=Ndufb11 PE=1 SV=2 - [NDUBB_MOUSE]	179.26	32.45	1	4	4	10	17.4326
Q99K85	Phosphoserine aminotransferase OS=Mus musculus GN=Psat1 PE=1 SV=1 - [SERC_MOUSE]	179.17	19.46	1	5	5	7	40.4467
O88696	ATP-dependent Clp protease proteolytic subunit, mitochondrial OS=Mus musculus GN=Clpp PE=1 SV=1 - [CLPP_MOUSE]	178.96	9.93	1	2	2	4	29.7813
Q9DBC7	cAMP-dependent protein kinase type I-alpha regulatory subunit OS=Mus musculus GN=Prkar1a PE=1 SV=3 - [KAP0_MOUSE]	178.47	10.5	1	3	3	6	43.158
P56371	Ras-related protein Rab-4A OS=Mus musculus GN=Rab4a PE=1 SV=2 - [RAB4A_MOUSE]	178.39	11.47	2	2	3	17	24.3932
Q9Z2I8	Succinyl-CoA ligase [GDP-forming] subunit beta, mitochondrial OS=Mus musculus GN=Suclg2 PE=1 SV=3 - [SUCB2_MOUSE]	178.27	7.39	1	3	3	8	46.8107
Q9Z1Q9	Valine--tRNA ligase OS=Mus musculus GN=Vars PE=2 SV=1 - [SYVC_MOUSE]	178.18	4.51	1	4	4	8	140.127
P56546	C-terminal-binding protein 2 OS=Mus musculus GN=Ctbp2 PE=1 SV=2 - [CTBP2_MOUSE]	178.07	8.31	2	4	4	7	48.9261
Q8BIJ6	Isoleucine--tRNA ligase, mitochondrial OS=Mus musculus GN=Iars2 PE=1 SV=1 - [SYIM_MOUSE]	178.06	5.24	1	4	4	5	112.732
Q62443	Neuronal pentraxin-1 OS=Mus musculus GN=Nptx1 PE=2 SV=1 - [NPTX1_MOUSE]	177.75	13.43	1	4	4	6	47.0878
Q5U3K5	Rab-like protein 6 OS=Mus musculus GN=Rabl6 PE=1 SV=2 - [RABL6_MOUSE]	177.54	8.97	1	4	4	5	79.7817
P48758	Carbonyl reductase [NADPH] 1 OS=Mus musculus GN=Cbr1 PE=1 SV=3 - [CBR1_MOUSE]	177.09	24.91	1	4	4	8	30.622
Q99KE1	NAD-dependent malic enzyme, mitochondrial OS=Mus musculus GN=Me2 PE=2 SV=1 - [MAOM_MOUSE]	176.92	5.77	1	2	3	8	65.7569
Q9CPQ8	ATP synthase subunit g, mitochondrial OS=Mus musculus GN=Atp5l PE=1 SV=1 - [ATP5L_MOUSE]	176.52	38.83	1	4	4	16	11.4172
Q99MR8	Methylcrotonoyl-CoA carboxylase subunit alpha, mitochondrial OS=Mus musculus GN=Mccc1 PE=1 SV=2 - [MCCA_MOUSE]	176.24	7.53	1	3	3	3	79.2934
Q62465	Synaptic vesicle membrane protein VAT-1 homolog OS=Mus musculus GN=Vat1 PE=1 SV=3 - [VAT1_MOUSE]	176.06	14.53	1	4	4	19	43.069
Q5DTL9	Sodium-driven chloride bicarbonate exchanger OS=Mus musculus GN=Slc4a10 PE=1 SV=2 - [S4A10_MOUSE]	175.76	3.85	2	2	3	4	125.736
O35857	Mitochondrial import inner membrane translocase subunit TIM44 OS=Mus musculus GN=Timm44 PE=1 SV=2 - [TIM44_MOUSE]	175.35	10.4	1	4	4	6	51.0593
Q8K183	Pyridoxal kinase OS=Mus musculus GN=Pdxk PE=1 SV=1 - [PDXK_MOUSE]	175.29	11.54	1	3	3	4	34.9927
Q8VCF0	Mitochondrial antiviral-signaling protein OS=Mus musculus GN=Mavs PE=1 SV=1 - [MAVS_MOUSE]	175.19	12.72	1	3	3	3	53.3658
Q9WV60	Glycogen synthase kinase-3 beta OS=Mus musculus GN=Gsk3b PE=1 SV=2 - [GSK3B_MOUSE]	175.12	23.33	1	4	5	8	46.6809
O88544	COP9 signalosome complex subunit 4 OS=Mus musculus GN=Cops4 PE=1 SV=1 - [CSN4_MOUSE]	175.07	8.13	1	2	2	3	46.2557
O55106	Striatin OS=Mus musculus GN=Strn PE=1 SV=2 - [STRN_MOUSE]	174.74	7.31	1	3	3	3	85.9127
Q99KB8	Hydroxyacylglutathione hydrolase, mitochondrial OS=Mus musculus GN=Hagh PE=1 SV=2 - [GLO2_MOUSE]	174.69	16.83	1	4	4	7	34.0625
Q9JJL8	Serine--tRNA ligase, mitochondrial OS=Mus musculus GN=Sars2 PE=1 SV=2 - [SYSM_MOUSE]	174.49	13.9	1	4	4	6	58.2798
Q64010	Adapter molecule crk OS=Mus musculus GN=Crk PE=1 SV=1 - [CRK_MOUSE]	174.36	20.72	1	4	4	6	33.794
P35803	Neuronal membrane glycoprotein M6-b OS=Mus musculus GN=Gpm6b PE=1 SV=2 - [GPM6B_MOUSE]	173.67	8.54	1	3	3	6	36.1857
Q61187	Tumor susceptibility gene 101 protein OS=Mus musculus GN=Tsg101 PE=1 SV=2 - [TS101_MOUSE]	173.63	13.3	1	4	4	8	44.0956
Q9CZD3	Glycine--tRNA ligase OS=Mus musculus GN=Gars PE=1 SV=1 - [SYG_MOUSE]	173.52	5.35	1	3	3	5	81.8257
Q93092	Transaldolase OS=Mus musculus GN=Taldo1 PE=1 SV=2 - [TALDO_MOUSE]	173.05	12.46	1	4	4	8	37.3634
P08226	Apolipoprotein E OS=Mus musculus GN=Apoe PE=1 SV=2 - [APOE_MOUSE]	172.36	11.58	1	3	3	7	35.8444
P68037	Ubiquitin-conjugating enzyme E2 L3 OS=Mus musculus GN=Ube2l3 PE=2 SV=1 - [UB2L3_MOUSE]	171.94	41.56	1	4	4	13	17.8502
P97765	WW domain-binding protein 2 OS=Mus musculus GN=Wbp2 PE=1 SV=1 - [WBP2_MOUSE]	171.59	14.94	1	3	3	5	28.0135
Q9D1Q6	Endoplasmic reticulum resident protein 44 OS=Mus musculus GN=Erp44 PE=1 SV=1 - [ERP44_MOUSE]	171.58	13.05	1	3	3	7	46.8233
P47754	F-actin-capping protein subunit alpha-2 OS=Mus musculus GN=Capza2 PE=1 SV=3 - [CAZA2_MOUSE]	171.52	18.18	1	3	3	7	32.9466
Q9CPY7	Cytosol aminopeptidase OS=Mus musculus GN=Lap3 PE=1 SV=3 - [AMPL_MOUSE]	171.4	11.37	1	4	4	6	56.1058
P24288	Branched-chain-amino-acid aminotransferase, cytosolic OS=Mus musculus GN=Bcat1 PE=2 SV=2 - [BCAT1_MOUSE]	171.39	12.18	1	4	4	6	42.7636
Q9DB15	39S ribosomal protein L12, mitochondrial OS=Mus musculus GN=Mrpl12 PE=1 SV=2 - [RM12_MOUSE]	171.04	14.93	1	3	3	8	21.6948
P97445	Voltage-dependent P/Q-type calcium channel subunit alpha-1A OS=Mus musculus GN=Cacna1a PE=1 SV=2 - [CAC1A_MOUSE]	170.95	2.15	2	2	3	3	267.477
Q8BFZ9	Erlin-2 OS=Mus musculus GN=Erlin2 PE=1 SV=1 - [ERLN2_MOUSE]	170.13	10.29	2	3	3	6	37.8485
Q8BK64	Activator of 90 kDa heat shock protein ATPase homolog 1 OS=Mus musculus GN=Ahsa1 PE=2 SV=2 - [AHSA1_MOUSE]	169.99	14.2	1	4	4	8	38.0932
Q9D0R2	Threonine--tRNA ligase, cytoplasmic OS=Mus musculus GN=Tars PE=1 SV=2 - [SYTC_MOUSE]	169.92	6.79	1	4	4	8	83.3029
Q05BC3	Echinoderm microtubule-associated protein-like 1 OS=Mus musculus GN=Eml1 PE=1 SV=1 - [EMAL1_MOUSE]	169.75	9.95	1	5	5	6	89.6236
Q9Z1J3	Cysteine desulfurase, mitochondrial OS=Mus musculus GN=Nfs1 PE=2 SV=3 - [NFS1_MOUSE]	168.75	11.98	1	3	3	6	50.538
Q91WQ3	Tyrosine--tRNA ligase, cytoplasmic OS=Mus musculus GN=Yars PE=2 SV=3 - [SYYC_MOUSE]	168.66	11.36	1	5	5	9	59.0681
P35282	Ras-related protein Rab-21 OS=Mus musculus GN=Rab21 PE=1 SV=4 - [RAB21_MOUSE]	168.54	18.47	1	3	3	6	24.0912
Q9D0M5	Dynein light chain 2, cytoplasmic OS=Mus musculus GN=Dynll2 PE=1 SV=1 - [DYL2_MOUSE]	168.37	52.81	1	3	4	8	10.3431
B1AXV0	DOMON domain-containing protein FRRS1L OS=Mus musculus GN=Frrs1l PE=1 SV=1 - [FRS1L_MOUSE]	167.64	15.36	1	3	3	7	32.4859
Q01405	Protein transport protein Sec23A OS=Mus musculus GN=Sec23a PE=1 SV=2 - [SC23A_MOUSE]	167.53	6.14	1	2	3	8	86.1064
Q921S7	39S ribosomal protein L37, mitochondrial OS=Mus musculus GN=Mrpl37 PE=2 SV=1 - [RM37_MOUSE]	167.4	12.53	1	3	3	5	48.3104
Q80Y14	Glutaredoxin-related protein 5, mitochondrial OS=Mus musculus GN=Glrx5 PE=1 SV=2 - [GLRX5_MOUSE]	167.16	21.71	1	2	2	8	16.2824
O08585	Clathrin light chain A OS=Mus musculus GN=Clta PE=1 SV=2 - [CLCA_MOUSE]	167.11	11.91	1	3	3	10	25.5885
P57746	V-type proton ATPase subunit D OS=Mus musculus GN=Atp6v1d PE=1 SV=1 - [VATD_MOUSE]	166.9	14.17	1	3	3	5	28.3514
P01831	Thy-1 membrane glycoprotein OS=Mus musculus GN=Thy1 PE=1 SV=1 - [THY1_MOUSE]	166.76	24.69	1	4	4	10	18.0685
Q9JLV5	Cullin-3 OS=Mus musculus GN=Cul3 PE=1 SV=1 - [CUL3_MOUSE]	166.62	6.38	3	3	4	6	88.8914
P53395	Lipoamide acyltransferase component of branched-chain alpha-keto acid dehydrogenase complex, mitochondrial OS=Mus musculus GN=Dbt PE=1 SV=2 - [ODB2_MOUSE]	166.53	9.54	1	4	4	9	53.2129
Q60634	Flotillin-2 OS=Mus musculus GN=Flot2 PE=1 SV=2 - [FLOT2_MOUSE]	166.51	10.05	1	4	4	7	47.0086
P04925	Major prion protein OS=Mus musculus GN=Prnp PE=1 SV=2 - [PRIO_MOUSE]	166.34	12.99	1	4	4	9	27.9595
O35136	Neural cell adhesion molecule 2 OS=Mus musculus GN=Ncam2 PE=2 SV=1 - [NCAM2_MOUSE]	166.21	6.33	1	4	4	5	93.1455
Q9CR68	Cytochrome b-c1 complex subunit Rieske, mitochondrial OS=Mus musculus GN=Uqcrfs1 PE=1 SV=1 - [UCRI_MOUSE]	166.12	23.72	1	4	4	12	29.3492
Q923D2	Flavin reductase (NADPH) OS=Mus musculus GN=Blvrb PE=2 SV=3 - [BLVRB_MOUSE]	165.85	21.36	1	4	4	8	22.1834
Q9D7X3	Dual specificity protein phosphatase 3 OS=Mus musculus GN=Dusp3 PE=1 SV=1 - [DUS3_MOUSE]	165.6	15.68	1	2	2	6	20.4592
Q99LI8	Hepatocyte growth factor-regulated tyrosine kinase substrate OS=Mus musculus GN=Hgs PE=1 SV=2 - [HGS_MOUSE]	165.12	6.58	1	5	5	8	85.9605
Q78IK2	Up-regulated during skeletal muscle growth protein 5 OS=Mus musculus GN=Usmg5 PE=1 SV=1 - [USMG5_MOUSE]	164.84	27.59	1	2	2	11	6.37736
Q62048	Astrocytic phosphoprotein PEA-15 OS=Mus musculus GN=Pea15 PE=1 SV=1 - [PEA15_MOUSE]	164.71	36.15	1	4	4	6	15.0448
Q7TQ95	Protein lunapark OS=Mus musculus GN=Lnp PE=1 SV=1 - [LNP_MOUSE]	164.66	11.76	1	4	4	6	47.4704
P62812	Gamma-aminobutyric acid receptor subunit alpha-1 OS=Mus musculus GN=Gabra1 PE=1 SV=1 - [GBRA1_MOUSE]	164.08	8.79	3	2	3	5	51.7207
P47963	60S ribosomal protein L13 OS=Mus musculus GN=Rpl13 PE=2 SV=3 - [RL13_MOUSE]	164.03	10.9	1	3	3	6	24.2905
Q8BX10	Serine/threonine-protein phosphatase PGAM5, mitochondrial OS=Mus musculus GN=Pgam5 PE=2 SV=1 - [PGAM5_MOUSE]	164.02	14.58	1	4	4	8	31.9746
Q9JKB1	Ubiquitin carboxyl-terminal hydrolase isozyme L3 OS=Mus musculus GN=Uchl3 PE=1 SV=2 - [UCHL3_MOUSE]	163.72	11.74	2	2	2	5	26.135
P28656	Nucleosome assembly protein 1-like 1 OS=Mus musculus GN=Nap1l1 PE=1 SV=2 - [NP1L1_MOUSE]	163.63	11.76	1	2	4	10	45.3169
Q9WUK6	Zinc finger and BTB domain-containing protein 18 OS=Mus musculus GN=Zbtb18 PE=2 SV=1 - [ZBT18_MOUSE]	163.37	7.47	1	2	2	5	58.3482
O35633	Vesicular inhibitory amino acid transporter OS=Mus musculus GN=Slc32a1 PE=1 SV=3 - [VIAAT_MOUSE]	163.29	5.14	1	3	3	5	57.3435
Q9QXV0	ProSAAS OS=Mus musculus GN=Pcsk1n PE=1 SV=2 - [PCSK1_MOUSE]	163.12	20.16	1	3	3	7	27.2537
Q62077	1-phosphatidylinositol 4,5-bisphosphate phosphodiesterase gamma-1 OS=Mus musculus GN=Plcg1 PE=1 SV=2 - [PLCG1_MOUSE]	162.87	4.53	1	4	4	6	149.573
Q9CPP6	NADH dehydrogenase [ubiquinone] 1 alpha subcomplex subunit 5 OS=Mus musculus GN=Ndufa5 PE=1 SV=3 - [NDUA5_MOUSE]	162.72	27.59	1	4	4	11	13.3512
Q8R1A4	Dedicator of cytokinesis protein 7 OS=Mus musculus GN=Dock7 PE=1 SV=3 - [DOCK7_MOUSE]	162.63	2.54	1	4	4	4	241.286
P62484	Abl interactor 2 OS=Mus musculus GN=Abi2 PE=2 SV=1 - [ABI2_MOUSE]	162.5	13	1	3	4	6	49.3565
O35143	ATPase inhibitor, mitochondrial OS=Mus musculus GN=Atpif1 PE=1 SV=2 - [ATIF1_MOUSE]	161.99	30.19	1	3	3	16	12.1513
P48320	Glutamate decarboxylase 2 OS=Mus musculus GN=Gad2 PE=2 SV=1 - [DCE2_MOUSE]	161.95	5.98	1	2	3	6	65.1815
Q99KH8	Serine/threonine-protein kinase 24 OS=Mus musculus GN=Stk24 PE=1 SV=1 - [STK24_MOUSE]	161.76	10.21	3	3	3	7	47.9236
Q7TMB8	Cytoplasmic FMR1-interacting protein 1 OS=Mus musculus GN=Cyfip1 PE=1 SV=1 - [CYFP1_MOUSE]	161.49	3.51	1	2	4	8	145.148
Q9CRB6	Tubulin polymerization-promoting protein family member 3 OS=Mus musculus GN=Tppp3 PE=1 SV=1 - [TPPP3_MOUSE]	161.42	15.91	1	3	3	4	18.9537
Q8C163	Nuclease EXOG, mitochondrial OS=Mus musculus GN=Exog PE=2 SV=1 - [EXOG_MOUSE]	161.04	20.65	1	4	4	7	41.3581
P27601	Guanine nucleotide-binding protein subunit alpha-13 OS=Mus musculus GN=Gna13 PE=1 SV=1 - [GNA13_MOUSE]	161.01	11.67	3	3	4	9	44.0268
Q8CBF3	Ephrin type-B receptor 1 OS=Mus musculus GN=Ephb1 PE=1 SV=1 - [EPHB1_MOUSE]	160.59	4.67	1	2	3	4	109.81
Q8BHL5	Engulfment and cell motility protein 2 OS=Mus musculus GN=Elmo2 PE=1 SV=1 - [ELMO2_MOUSE]	160.5	5.87	1	2	3	7	83.833
Q9WTR5	Cadherin-13 OS=Mus musculus GN=Cdh13 PE=1 SV=2 - [CAD13_MOUSE]	160.23	6.16	1	3	3	4	78.137
Q9QZB7	Actin-related protein 10 OS=Mus musculus GN=Actr10 PE=1 SV=2 - [ARP10_MOUSE]	160.2	10.31	1	4	4	5	46.1783
Q9QYB8	Beta-adducin OS=Mus musculus GN=Add2 PE=1 SV=4 - [ADDB_MOUSE]	160.18	7.31	1	4	4	9	80.5913
P97807	Fumarate hydratase, mitochondrial OS=Mus musculus GN=Fh PE=1 SV=3 - [FUMH_MOUSE]	160.13	8.68	1	3	3	24	54.3221
P46735	Unconventional myosin-Ib OS=Mus musculus GN=Myo1b PE=2 SV=3 - [MYO1B_MOUSE]	159.95	5.6	1	3	3	4	128.483
Q61578	NADPH:adrenodoxin oxidoreductase, mitochondrial OS=Mus musculus GN=Fdxr PE=2 SV=1 - [ADRO_MOUSE]	159.83	14.17	1	4	4	5	54.1684
Q9CXZ1	NADH dehydrogenase [ubiquinone] iron-sulfur protein 4, mitochondrial OS=Mus musculus GN=Ndufs4 PE=1 SV=3 - [NDUS4_MOUSE]	159.66	16.57	1	4	4	10	19.7722
P33173	Kinesin-like protein KIF1A OS=Mus musculus GN=Kif1a PE=1 SV=2 - [KIF1A_MOUSE]	159.56	2.48	1	3	3	8	191.604
P28740	Kinesin-like protein KIF2A OS=Mus musculus GN=Kif2a PE=1 SV=2 - [KIF2A_MOUSE]	159.45	6.38	1	4	4	7	79.7066
Q80ZJ1	Ras-related protein Rap-2a OS=Mus musculus GN=Rap2a PE=1 SV=2 - [RAP2A_MOUSE]	159.33	22.4	2	2	3	5	20.6293
Q9EQI8	39S ribosomal protein L46, mitochondrial OS=Mus musculus GN=Mrpl46 PE=1 SV=1 - [RM46_MOUSE]	159.13	17.31	1	4	4	5	32.1117
Q9DCJ5	NADH dehydrogenase [ubiquinone] 1 alpha subcomplex subunit 8 OS=Mus musculus GN=Ndufa8 PE=1 SV=3 - [NDUA8_MOUSE]	159	29.07	1	4	4	12	19.9791
Q9JJY3	Sphingomyelin phosphodiesterase 3 OS=Mus musculus GN=Smpd3 PE=1 SV=1 - [NSMA2_MOUSE]	158.84	7.18	1	3	3	3	71.152
Q8VD37	SH3-containing GRB2-like protein 3-interacting protein 1 OS=Mus musculus GN=Sgip1 PE=1 SV=1 - [SGIP1_MOUSE]	158.75	9.31	1	5	5	7	86.0098
Q80XR2	Calcium-transporting ATPase type 2C member 1 OS=Mus musculus GN=Atp2c1 PE=1 SV=2 - [AT2C1_MOUSE]	158.62	2.72	1	2	2	4	100.234
Q9DCR2	AP-3 complex subunit sigma-1 OS=Mus musculus GN=Ap3s1 PE=1 SV=2 - [AP3S1_MOUSE]	158.46	19.69	1	3	3	7	21.7181
Q9WUL7	ADP-ribosylation factor-like protein 3 OS=Mus musculus GN=Arl3 PE=1 SV=1 - [ARL3_MOUSE]	158.12	28.57	1	3	3	4	20.4738
Q8VHH5	Arf-GAP with GTPase, ANK repeat and PH domain-containing protein 3 OS=Mus musculus GN=Agap3 PE=1 SV=1 - [AGAP3_MOUSE]	157.81	4.29	1	2	3	5	97.9045
P52760	Ribonuclease UK114 OS=Mus musculus GN=Hrsp12 PE=1 SV=3 - [UK114_MOUSE]	157.1	20	1	2	2	7	14.2465
Q8BHL3	TBC1 domain family member 10B OS=Mus musculus GN=Tbc1d10b PE=1 SV=2 - [TB10B_MOUSE]	156.83	10.53	1	4	4	7	87.2206
Q9CXI5	Mesencephalic astrocyte-derived neurotrophic factor OS=Mus musculus GN=Manf PE=1 SV=1 - [MANF_MOUSE]	156.58	17.32	1	3	3	5	20.3606
Q9CQH3	NADH dehydrogenase [ubiquinone] 1 beta subcomplex subunit 5, mitochondrial OS=Mus musculus GN=Ndufb5 PE=1 SV=1 - [NDUB5_MOUSE]	156.54	25.4	1	4	4	11	21.6964
Q68FH0	Plakophilin-4 OS=Mus musculus GN=Pkp4 PE=1 SV=1 - [PKP4_MOUSE]	156.54	4.37	1	3	3	6	131.47
Q80VP0	Tectonin beta-propeller repeat-containing protein 1 OS=Mus musculus GN=Tecpr1 PE=2 SV=1 - [TCPR1_MOUSE]	156.3	4.46	1	3	3	3	130.184
Q2NL51	Glycogen synthase kinase-3 alpha OS=Mus musculus GN=Gsk3a PE=1 SV=2 - [GSK3A_MOUSE]	156.27	16.94	1	4	5	6	51.6284
P84099	60S ribosomal protein L19 OS=Mus musculus GN=Rpl19 PE=1 SV=1 - [RL19_MOUSE]	156.24	13.27	1	2	2	7	23.4512
Q91YJ2	Sorting nexin-4 OS=Mus musculus GN=Snx4 PE=2 SV=1 - [SNX4_MOUSE]	156.19	14	1	4	4	5	51.7451
Q505F5	Leucine-rich repeat-containing protein 47 OS=Mus musculus GN=Lrrc47 PE=2 SV=1 - [LRC47_MOUSE]	155.93	10.84	1	4	4	7	63.5507
Q3TDK6	Protein rogdi homolog OS=Mus musculus GN=Rogdi PE=2 SV=2 - [ROGDI_MOUSE]	155.77	27.87	1	4	4	5	32.0797
P60487	Pyridoxal phosphate phosphatase OS=Mus musculus GN=Pdxp PE=1 SV=1 - [PLPP_MOUSE]	155.35	11.99	1	3	3	6	31.4921
Q8BU33	Acetolactate synthase-like protein OS=Mus musculus GN=Ilvbl PE=2 SV=1 - [ILVBL_MOUSE]	154.91	9.34	1	4	4	6	68.1131
Q9CPX6	Ubiquitin-like-conjugating enzyme ATG3 OS=Mus musculus GN=Atg3 PE=1 SV=1 - [ATG3_MOUSE]	154.88	9.24	1	2	2	5	35.7734
P24549	Retinal dehydrogenase 1 OS=Mus musculus GN=Aldh1a1 PE=1 SV=5 - [AL1A1_MOUSE]	154.75	9.38	2	4	4	9	54.4328
P15209	BDNF/NT-3 growth factors receptor OS=Mus musculus GN=Ntrk2 PE=1 SV=1 - [NTRK2_MOUSE]	154.75	7.19	2	4	4	4	92.0741
Q91VE0	Long-chain fatty acid transport protein 4 OS=Mus musculus GN=Slc27a4 PE=1 SV=1 - [S27A4_MOUSE]	154.73	5.29	1	2	2	3	72.2722
P41105	60S ribosomal protein L28 OS=Mus musculus GN=Rpl28 PE=1 SV=2 - [RL28_MOUSE]	154.65	24.09	1	4	4	7	15.7237
P0C0A3	Charged multivesicular body protein 6 OS=Mus musculus GN=Chmp6 PE=2 SV=2 - [CHMP6_MOUSE]	154.09	13.5	1	2	2	5	23.4011
P60229	Eukaryotic translation initiation factor 3 subunit E OS=Mus musculus GN=Eif3e PE=1 SV=1 - [EIF3E_MOUSE]	153.72	9.66	1	3	3	4	52.1874
Q99KI3	ER membrane protein complex subunit 3 OS=Mus musculus GN=Emc3 PE=2 SV=3 - [EMC3_MOUSE]	153.71	15.71	1	3	3	5	29.9604
P47740	Fatty aldehyde dehydrogenase OS=Mus musculus GN=Aldh3a2 PE=2 SV=2 - [AL3A2_MOUSE]	153.68	5.58	1	2	2	5	53.9363
Q3UU96	Serine/threonine-protein kinase MRCK alpha OS=Mus musculus GN=Cdc42bpa PE=2 SV=2 - [MRCKA_MOUSE]	153.59	3.2	1	3	3	3	195.413
Q99KW9	T-cell immunomodulatory protein OS=Mus musculus GN=Itfg1 PE=2 SV=2 - [TIP_MOUSE]	153.51	7.21	1	3	3	4	67.4224
Q7TN29	Stromal membrane-associated protein 2 OS=Mus musculus GN=Smap2 PE=1 SV=1 - [SMAP2_MOUSE]	153.39	13.79	1	3	3	4	46.5467
[truncated: 655 more rows]

## Sheet: WT2
Identified proteins in cerebellar synaptosomes of WT2. Only proteins with minimun two unique peptides are shown.
[truncated: 1,584 more rows]

[truncated: 8 more sheets: WT3, WT4, WT5, Cstb1, Cstb2, Cstb3, Cstb4, Cstb5]
