# Supplementary material for: Quantitative Changes in the Mitochondrial Proteome of Cerebellar Synaptosomes From Preclinical Cystatin B-Deficient Mice
Source: Front Mol Neurosci. 2020 Nov 13;13:570640. doi: 10.3389/fnmol.2020.570640 (PMC7691638; doi:10.3389/fnmol.2020.570640)
Supplement: Supplementary file 5 [file Table_4.xlsx]

## Sheet: Transport proteins
Supplementary table 4. Protein-protein interaction analysis of DAPs in Cstb-/- synaptosomes
Interactor 1	Interactor 2	Experimentally determined interaction	Co-expression	Database annotation	Combined score
d-Cop	b-Cop	0.956	0.834	0.900	0.999
a-Cop	b-Cop	0.950	0.802	0.900	0.998
a-Cop	d-Cop	0.950	0.711	0.900	0.998
Ant1	Ant2	0.777	0.078	0.800	0.955
b-Cop	Sec23a	0.046	0.715	0.720	0.917
Arhgap1	Miro-2	0.118	0.061	0.900	0.909
Klc1	b-Cop	0.093	0.061	0.900	0.907
Ergic-53	Sec23a	0	0.117	0.900	0.907
Klc1	d-Cop	0.093	0.061	0.900	0.907
Snap-b	Sec23a	0.072	0	0.900	0.903
d-Cop	Snap-b	0.057	0.060	0.900	0.903
d-Cop	Snap-a	0.057	0.060	0.900	0.903
a-Cop	Snap-b	0.072	0	0.900	0.903
Sec23a	Snap-a	0.072	0	0.900	0.903
a-Cop	Snap-a	0.072	0	0.900	0.903
a-Cop	Klc1	0.050	0.051	0.900	0.901
b-Cop	Snap-b	0.048	0	0.900	0.900
Snap-b	Snap-a	0	0	0.900	0.900
b-Cop	Snap-a	0.048	0	0.900	0.900
Ergic-53	Snap-a	0	0.046	0.900	0.900
Ergic-53	Snap-b	0	0.046	0.900	0.900
Sec23a	Sar1a	0.600	0.118	0.720	0.892
Npm	C23	0.589	0.730	0	0.884
a-Cop	Sec23a	0.161	0.465	0.720	0.863
Tom40	Sod1	0	0	0.800	0.800
Eps15	b-Cop	0.197	0.082	0.720	0.775
d-Cop	Sec23a	0	0.647	0.360	0.764
b-Cop	Sar1a	0	0.154	0.720	0.753
Eps15	Sec23a	0.046	0.124	0.720	0.745
a-Cop	Eps15	0	0.094	0.720	0.735
a-Cop	Sar1a	0	0.089	0.720	0.734
Eps15	Sar1a	0.063	0.045	0.720	0.727
Vamp1	Snap-b	0.366	0.136	0.540	0.726
Atp5mg	Atp6v1d	0	0.062	0.720	0.726
Vamp1	Snap-a	0.366	0.080	0.540	0.708

## Sheet: Ribonucleoproteins
Supplementary table 4. Protein-protein interaction analysis of DAPs in Cstb-/- synaptosomes
Interactor 1	interactor 2	Experimentally determined interaction	Co-expression	Database annotation	Combined score
L30	UBA80	0.896	0.934	0.900	0.999
L30	L23	0.971	0.938	0.900	0.999
UBA80	L23	0.896	0.911	0.900	0.999
L30	L4	0.820	0.911	0.900	0.998
L23	L4	0.840	0.910	0.900	0.998
UBA80	L4	0.819	0.881	0.900	0.997
L7A	L23	0.935	0.720	0.720	0.994
L30	L7A	0.935	0.676	0.720	0.993
L7A	L4	0.673	0.711	0.720	0.971
UBA80	PSMA6	0.209	0.190	0.900	0.930
L7A	UBA80	0.698	0.683	0	0.900
NPM	C23	0.589	0.730	0	0.884
UBA80	HBA-A1	0	0	0.720	0.720
NPM	L4	0.468	0.458	0	0.700
