# Supplementary material for: Quantitative Changes in the Mitochondrial Proteome of Cerebellar Synaptosomes From Preclinical Cystatin B-Deficient Mice
Source: Front Mol Neurosci. 2020 Nov 13;13:570640. doi: 10.3389/fnmol.2020.570640 (PMC7691638; doi:10.3389/fnmol.2020.570640)
Supplement: Supplementary file 6 [file Table_5.xlsx]

## Sheet: Sheet1
Supplementary table 5. Differentially abundant proteins with reported synaptic location
ID	Protein	log2 FC (Cstb-/-/wt)	p-value	q-value
Q9D0M5	Dynein light chain 2 cytoplasmic	-1.79	0.00125	0
P62983	Ubiquitin-40S ribosomal protein S27a	-1.65	0.000278	0
P42669	Transcriptional activator protein Pur-alpha	-1.35	0.001352	0
Q5FWK3	Rho GTPase-activating protein 1	-1.28	0.001438	0
P62748	Hippocalcin-like protein 1	-1.13	0.000131	0
Q62442	Vesicle-associated membrane protein 1	-1.13	0.001158	0
P60904	DnaJ homolog subfamily C member 5	-1	0.002801	0.0140845
P31648	Sodium- and chloride-dependent GABA transporter 1	-0.87	0.007151	0.0413223
Q7TPR4	Alpha-actinin-1	-0.78	0.004863	0.0315789
Q9QXS6	Drebrin	-0.68	0.007142	0.0416667
Q8BR92	Paralemmin-2	-0.62	0.007459	0.0409836
Q9D0F9	Phosphoglucomutase-1	-0.57	0.007866	0.046875
P57746	V-type proton ATPase subunit D	-0.55	0.006715	0.0344828
O55126	Protein NipSnap homolog 2	0.62	0.005612	0.0291262
P60202	Myelin proteolipid protein	0.66	0.007558	0.0403226
Q9ES97	Reticulon-3	0.7	0.003776	0.0229885
P48962	ADP/ATP translocase 1	0.71	0.007513	0.0406504
P14152	Malate dehydrogenase. cytoplasmic	0.72	0.002783	0.0142857
Q6PER3	Microtubule-associated protein RP/EB family member 3	0.73	0.006881	0.0338983
Q9D8E6	60S ribosomal protein L4	0.92	0.003001	0.0135135
Q923S9	Ras-related protein Rab-30	0.94	0.000745	0
P28663	Beta-soluble NSF attachment protein	0.94	0.000423	0
Q8BVI4	Dihydropteridine reductase	0.94	0.000695	0
P13707	Glycerol-3-phosphate dehydrogenase [NAD	0.95	0.000762	0
O88447	Kinesin light chain 1	1.17	0.000188	0
P51881	ADP/ATP translocase 2	1.2	0.001498	0
Q9DB05	Alpha-soluble NSF attachment protein	1.31	4.9e-05	0
Q8BYI9	Tenascin-R	1.31	0.003215	0.012987
P68369	Tubulin alpha-1A chain	1.5	0.001868	0.016129
Q3TPX4	Exocyst complex component 5	1.7	0.00067	0
Q61361	Brevican core protein	2.29	0.001876	0.015873
